# Supplementary material for: (Acetyl­acetone isonicotinoylhydrazonato-κ3 O,N′,O′)dioxidovanadate(V) monohydrate
Source: Acta Crystallogr Sect E Struct Rep Online. 2010 Jul 24;66(Pt 8):m1020. doi: 10.1107/S1600536810028886 (PMC3007215; doi:10.1107/S1600536810028886)
Supplement: Supplementary file 1 [file e-66-m1020-sup1.cif]

##############################################################################
###                                                                        ###
###        Electronic paper (Acta Crystallographica Section E)             ###
###                                                                        ###
##############################################################################
#                                                                            #
# This CIF contains the data in a paper accepted for publication in Acta     #
# Crystallographica Section E. It conforms to the requirements of Notes      #
# for Authors for Section E, and has been peer reviewed under the auspices   #
# of the IUCr Commission on Journals.                                        #
#                                                                            #
# Full details of the Crystallographic Information File format               #
# are given in the paper "The Crystallographic Information File (CIF):       #
# a New Standard Archive File for Crystallography" by S. R. Hall, F. H.      #
# Allen and I. D. Brown [Acta Cryst. (1991), A47, 655-685].                  #
#                                                                            #
# The current version of the core CIF dictionary is obtainable from          #
# ftp://ftp.iucr.org/pub/cif_core.dic. The current version number is 2.4.    #
#                                                                            #
# Software is freely available for graphical display of the structure(s) in  #
# this CIF.  For information consult the CIF home page http://www.iucr.org/  #
# cif/home.html                                                              #
#                                                                            #
# This file may be used for bona fide research purposes within the           #
# scientific community so long as proper attribution is given to the journal # 
# article from which it was obtained.                                        #
#                                                                            #
##############################################################################
                                             
data_global
_audit_creation_method     SHELXL-97
_journal_date_recd_electronic     2010-07-15
_journal_date_accepted     2010-07-20
_journal_name_full     'Acta Crystallographica, Section E'
_journal_year     2010
_journal_volume     66
_journal_issue      8
_journal_page_first     m1020
_journal_page_last     m1020
_journal_paper_category     QM
_journal_coeditor_code     NK2049
_publ_contact_author
;
     Dr. Seik Weng Ng
     Department of Chemistry
     University of Malaya
     50603 Kuala Lumpur
     Malaysia
;
_publ_contact_author_email     seikweng@um.edu.my
_publ_contact_author_fax     '03 7967 4193'
_publ_contact_author_phone     '03 7967 6778'
_publ_section_title
;
(Acetylacetone
isonicotinoylhydrazonato-\k^3^<i>O</i>,<i>N</i>',<i>O</i>')dioxidovanadate(V)
monohydrate
;
loop_
    _publ_author_name
    _publ_author_address
    'Wong, Hon Wee'
;
     Department of Chemistry
     University of Malaya
     50603 Kuala Lumpur
     Malaysia
;
    'Lo, Kong Mun'
;
     Department of Chemistry
     University of Malaya
     50603 Kuala Lumpur
     Malaysia
;
    'Ng, Seik Weng'
;
     Department of Chemistry
     University of Malaya
     50603 Kuala Lumpur
     Malaysia
;
_publ_section_synopsis     .
data_I
_audit_creation_method     SHELXL-97
_chemical_name_systematic
;
(Acetylacetone isonicotinoylhydrazonato-
\k^3^<i>O</i>,<i>N</i>',<i>O</i>')dioxidovanadate(V) monohydrate
;
_chemical_name_common     ?
_chemical_formula_moiety     'C11 H12 N3 O4 V, H2 O'
_chemical_formula_sum     'C11 H14 N3 O5 V'
_chemical_formula_iupac     '[V (C11 H12 N3 O2) O2], H2 O'
_chemical_formula_weight     319.19
_chemical_melting_point     ?
_symmetry_cell_setting     orthorhombic
_symmetry_space_group_name_H-M     'P n m a'
_symmetry_space_group_name_Hall     '-P 2ac 2n'
loop_
    _symmetry_equiv_pos_as_xyz
    'x, y, z'
    '-x+1/2, -y, z+1/2'
    '-x, y+1/2, -z'
    'x+1/2, -y+1/2, -z+1/2'
    '-x, -y, -z'
    'x-1/2, y, -z-1/2'
    'x, -y-1/2, z'
    '-x-1/2, y-1/2, z-1/2'
_cell_length_a     13.9848(10)
_cell_length_b     6.6630(4)
_cell_length_c     13.8904(10)
_cell_angle_alpha     90.00
_cell_angle_beta     90.00
_cell_angle_gamma     90.00
_cell_volume     1294.32(15)
_cell_formula_units_Z     4
_cell_measurement_reflns_used     3731
_cell_measurement_theta_min     2.9
_cell_measurement_theta_max     27.6
_cell_measurement_temperature     100(2)
_exptl_crystal_description     Prism
_exptl_crystal_colour     Brown
_exptl_crystal_size_max     0.35
_exptl_crystal_size_mid     0.20
_exptl_crystal_size_min     0.20
_exptl_crystal_density_diffrn     1.638
_exptl_crystal_density_meas     ?
_exptl_crystal_density_method     'not measured'
_exptl_crystal_F_000     656
_exptl_absorpt_coefficient_mu     0.790
_exptl_absorpt_correction_type     multi-scan
_exptl_absorpt_process_details     '(SADABS; Sheldrick, 1996)'
_exptl_absorpt_correction_T_min     0.7695
_exptl_absorpt_correction_T_max     0.8580
_diffrn_ambient_temperature     100(2)
_diffrn_radiation_type     MoK\a
_diffrn_radiation_wavelength     0.71073
_diffrn_radiation_source     'fine-focus sealed tube'
_diffrn_radiation_monochromator     graphite
_diffrn_measurement_device_type     'Bruker SMART APEX diffractometer'
_diffrn_measurement_method     '\w scans'
_diffrn_detector_area_resol_mean     ?
_diffrn_reflns_number     11995
_diffrn_reflns_av_R_equivalents     0.0331
_diffrn_reflns_av_sigmaI/netI     0.0195
_diffrn_reflns_theta_min     2.07
_diffrn_reflns_theta_max     27.49
_diffrn_reflns_theta_full     27.49
_diffrn_measured_fraction_theta_max     1.000
_diffrn_measured_fraction_theta_full     1.000
_diffrn_reflns_limit_h_min     -18
_diffrn_reflns_limit_h_max     18
_diffrn_reflns_limit_k_min     -8
_diffrn_reflns_limit_k_max     8
_diffrn_reflns_limit_l_min     -17
_diffrn_reflns_limit_l_max     18
_diffrn_standards_number     0
_diffrn_standards_interval_count     0
_diffrn_standards_interval_time     0
_diffrn_standards_decay_%     0
_reflns_number_total     1610
_reflns_number_gt     1416
_reflns_threshold_expression     I>2\s(I)
_refine_ls_structure_factor_coef     Fsqd
_refine_ls_matrix_type     full
_refine_ls_R_factor_all     0.0441
_refine_ls_R_factor_gt     0.0394
_refine_ls_wR_factor_gt     0.1170
_refine_ls_wR_factor_ref     0.1212
_refine_ls_goodness_of_fit_ref     1.105
_refine_ls_restrained_S_all     1.104
_refine_ls_number_reflns     1610
_refine_ls_number_parameters     125
_refine_ls_number_restraints     2
_refine_ls_hydrogen_treatment     mixed
_refine_ls_weighting_scheme     calc
_refine_ls_weighting_details
         'calc w=1/[\s^2^(Fo^2^)+(0.0616P)^2^+2.2562P] where P=(Fo^2^+2Fc^2^)/3'
_atom_sites_solution_hydrogens     geom
_atom_sites_solution_primary     direct
_atom_sites_solution_secondary     difmap
_refine_ls_shift/su_max     0.001
_refine_ls_shift/su_mean     0.001
_refine_diff_density_max     0.746
_refine_diff_density_min     -0.724
_refine_ls_extinction_method     none
_refine_ls_extinction_coef     ?
loop_
    _atom_type_symbol
    _atom_type_description
    _atom_type_scat_dispersion_real
    _atom_type_scat_dispersion_imag
    _atom_type_scat_source
    'C' 'C' 0.0033 0.0016
                         'International Tables Vol C Tables 4.2.6.8 and 6.1.1.4'
    'H' 'H' 0.0000 0.0000
                         'International Tables Vol C Tables 4.2.6.8 and 6.1.1.4'
    'N' 'N' 0.0061 0.0033
                         'International Tables Vol C Tables 4.2.6.8 and 6.1.1.4'
    'O' 'O' 0.0106 0.0060
                         'International Tables Vol C Tables 4.2.6.8 and 6.1.1.4'
    'V' 'V' 0.3005 0.5294
                         'International Tables Vol C Tables 4.2.6.8 and 6.1.1.4'
_computing_data_collection     'APEX2 (Bruker, 2009)'
_computing_cell_refinement     'SAINT (Bruker, 2009)'
_computing_data_reduction     'SAINT (Bruker, 2009)'
_computing_structure_solution     'SHELXS97 (Sheldrick, 2008)'
_computing_structure_refinement     'SHELXL97 (Sheldrick, 2008)'
_computing_molecular_graphics     'X-SEED (Barbour, 2001)'
_computing_publication_material     'publCIF (Westrip, 2010)'
loop_
    _atom_site_type_symbol
    _atom_site_label
    _atom_site_fract_x
    _atom_site_fract_y
    _atom_site_fract_z
    _atom_site_U_iso_or_equiv
    _atom_site_adp_type
    _atom_site_calc_flag
    _atom_site_refinement_flags
    _atom_site_occupancy
    _atom_site_disorder_assembly
    _atom_site_disorder_group
    V V1 0.41194(4) 0.2500 0.31526(4) 0.01205(19) Uani d S 1 . .
    O O1 0.41890(11) 0.0504(3) 0.24747(12) 0.0191(4) Uani d . 1 . .
    O O2 0.27403(16) 0.2500 0.32874(16) 0.0204(5) Uani d S 1 . .
    O O3 0.54634(16) 0.2500 0.35590(16) 0.0189(5) Uani d S 1 . .
    O O1W 0.47876(17) -0.2500 0.12798(18) 0.0194(5) Uani d SD 1 . .
    H H1W 0.467(2) -0.148(3) 0.161(2) 0.040(10) Uiso d D 1 . .
    N N1 0.40746(18) 0.2500 0.46744(19) 0.0138(5) Uani d S 1 . .
    N N2 0.49679(19) 0.2500 0.51358(19) 0.0139(5) Uani d S 1 . .
    N N3 0.84943(19) 0.2500 0.5420(2) 0.0155(5) Uani d SD 1 . .
    H H3 0.9099(11) 0.2500 0.554(4) 0.059(18) Uiso d SD 1 . .
    C C1 0.1102(2) 0.2500 0.3685(3) 0.0218(7) Uani d S 1 . .
    H H1A 0.1065 0.2500 0.2981 0.033 Uiso calc SR 1 . .
    H H1B 0.0784 0.3701 0.3937 0.033 Uiso calc PR 0.50 . .
    H H1C 0.0784 0.1299 0.3937 0.033 Uiso calc PR 0.50 . .
    C C2 0.2135(2) 0.2500 0.3993(2) 0.0163(6) Uani d S 1 . .
    C C3 0.2387(2) 0.2500 0.4946(2) 0.0165(6) Uani d S 1 . .
    H H3A 0.1889 0.2500 0.5412 0.020 Uiso calc SR 1 . .
    C C4 0.3340(2) 0.2500 0.5277(2) 0.0137(6) Uani d S 1 . .
    C C5 0.3508(2) 0.2500 0.6351(2) 0.0198(7) Uani d S 1 . .
    H H5A 0.4197 0.2500 0.6480 0.030 Uiso calc SR 1 . .
    H H5B 0.3218 0.1299 0.6635 0.030 Uiso calc PR 0.50 . .
    H H5C 0.3218 0.3701 0.6635 0.030 Uiso calc PR 0.50 . .
    C C6 0.5624(2) 0.2500 0.4488(2) 0.0140(6) Uani d S 1 . .
    C C7 0.6634(2) 0.2500 0.4810(2) 0.0133(6) Uani d S 1 . .
    C C8 0.7378(2) 0.2500 0.4146(2) 0.0156(6) Uani d S 1 . .
    H H8 0.7246 0.2500 0.3475 0.019 Uiso calc SR 1 . .
    C C9 0.8314(2) 0.2500 0.4473(2) 0.0165(6) Uani d S 1 . .
    H H9 0.8828 0.2500 0.4025 0.020 Uiso calc SR 1 . .
    C C10 0.7787(2) 0.2500 0.6080(2) 0.0166(6) Uani d S 1 . .
    H H10 0.7941 0.2500 0.6746 0.020 Uiso calc SR 1 . .
    C C11 0.6845(2) 0.2500 0.5800(2) 0.0153(6) Uani d S 1 . .
    H H11 0.6347 0.2500 0.6265 0.018 Uiso calc SR 1 . .
loop_
    _atom_site_aniso_label
    _atom_site_aniso_U_11
    _atom_site_aniso_U_22
    _atom_site_aniso_U_33
    _atom_site_aniso_U_12
    _atom_site_aniso_U_13
    _atom_site_aniso_U_23
    V1 0.0111(3) 0.0163(3) 0.0087(3) 0.000 0.00041(18) 0.000
    O1 0.0180(8) 0.0203(8) 0.0192(8) 0.0007(6) -0.0002(6) -0.0048(7)
    O2 0.0131(11) 0.0351(14) 0.0129(11) 0.000 -0.0001(9) 0.000
    O3 0.0127(11) 0.0333(14) 0.0108(11) 0.000 -0.0004(8) 0.000
    O1W 0.0188(12) 0.0193(12) 0.0201(12) 0.000 0.0066(10) 0.000
    N1 0.0109(12) 0.0183(13) 0.0121(13) 0.000 -0.0012(9) 0.000
    N2 0.0121(12) 0.0171(12) 0.0124(12) 0.000 -0.0019(10) 0.000
    N3 0.0126(12) 0.0192(13) 0.0146(13) 0.000 -0.0021(10) 0.000
    C1 0.0122(15) 0.035(2) 0.0187(16) 0.000 -0.0006(13) 0.000
    C2 0.0128(14) 0.0195(15) 0.0165(16) 0.000 0.0011(12) 0.000
    C3 0.0144(15) 0.0194(15) 0.0158(15) 0.000 0.0010(12) 0.000
    C4 0.0154(15) 0.0141(14) 0.0115(14) 0.000 0.0005(11) 0.000
    C5 0.0178(15) 0.0314(19) 0.0102(15) 0.000 0.0025(12) 0.000
    C6 0.0143(14) 0.0150(14) 0.0126(14) 0.000 -0.0013(12) 0.000
    C7 0.0140(14) 0.0131(14) 0.0128(14) 0.000 -0.0016(11) 0.000
    C8 0.0170(15) 0.0180(15) 0.0117(14) 0.000 -0.0009(12) 0.000
    C9 0.0154(15) 0.0195(15) 0.0145(15) 0.000 0.0010(12) 0.000
    C10 0.0185(15) 0.0191(15) 0.0123(15) 0.000 -0.0015(12) 0.000
    C11 0.0156(15) 0.0181(15) 0.0122(14) 0.000 0.0021(12) 0.000
loop_
    _geom_bond_atom_site_label_1
    _geom_bond_atom_site_label_2
    _geom_bond_site_symmetry_2
    _geom_bond_distance
    _geom_bond_publ_flag
    V1 O1 . 1.6323(17) ?
    V1 O1 7_565 1.6323(17) ?
    V1 O2 . 1.938(2) ?
    V1 O3 . 1.962(2) ?
    V1 N1 . 2.115(3) ?
    O2 C2 . 1.295(4) ?
    O3 C6 . 1.310(4) ?
    O1W H1W . 0.838(10) ?
    N1 C4 . 1.325(4) ?
    N1 N2 . 1.404(4) ?
    N2 C6 . 1.286(4) ?
    N3 C9 . 1.340(4) ?
    N3 C10 . 1.349(4) ?
    N3 H3 . 0.861(10) ?
    C1 C2 . 1.507(4) ?
    C1 H1A . 0.9800 ?
    C1 H1B . 0.9800 ?
    C1 H1C . 0.9800 ?
    C2 C3 . 1.369(5) ?
    C3 C4 . 1.411(4) ?
    C3 H3A . 0.9500 ?
    C4 C5 . 1.510(4) ?
    C5 H5A . 0.9800 ?
    C5 H5B . 0.9800 ?
    C5 H5C . 0.9800 ?
    C6 C7 . 1.481(4) ?
    C7 C8 . 1.391(4) ?
    C7 C11 . 1.407(4) ?
    C8 C9 . 1.385(4) ?
    C8 H8 . 0.9500 ?
    C9 H9 . 0.9500 ?
    C10 C11 . 1.373(5) ?
    C10 H10 . 0.9500 ?
    C11 H11 . 0.9500 ?
loop_
    _geom_angle_atom_site_label_1
    _geom_angle_atom_site_label_2
    _geom_angle_atom_site_label_3
    _geom_angle_site_symmetry_1
    _geom_angle_site_symmetry_3
    _geom_angle
    _geom_angle_publ_flag
    O1 V1 O1 . 7_565 109.11(13) ?
    O1 V1 O2 . . 96.61(7) ?
    O1 V1 O2 7_565 . 96.61(7) ?
    O1 V1 O3 . . 96.25(7) ?
    O1 V1 O3 7_565 . 96.25(7) ?
    O2 V1 O3 . . 157.73(10) ?
    O1 V1 N1 . . 125.34(6) ?
    O1 V1 N1 7_565 . 125.34(6) ?
    O2 V1 N1 . . 82.75(10) ?
    O3 V1 N1 . . 74.98(10) ?
    C2 O2 V1 . . 136.3(2) ?
    C6 O3 V1 . . 116.6(2) ?
    C4 N1 N2 . . 113.6(3) ?
    C4 N1 V1 . . 130.9(2) ?
    N2 N1 V1 . . 115.46(19) ?
    C6 N2 N1 . . 108.4(3) ?
    C9 N3 C10 . . 122.0(3) ?
    C9 N3 H3 . . 112(4) ?
    C10 N3 H3 . . 126(4) ?
    C2 C1 H1A . . 109.5 ?
    C2 C1 H1B . . 109.5 ?
    H1A C1 H1B . . 109.5 ?
    C2 C1 H1C . . 109.5 ?
    H1A C1 H1C . . 109.5 ?
    H1B C1 H1C . . 109.5 ?
    O2 C2 C3 . . 124.3(3) ?
    O2 C2 C1 . . 114.3(3) ?
    C3 C2 C1 . . 121.4(3) ?
    C2 C3 C4 . . 123.9(3) ?
    C2 C3 H3A . . 118.1 ?
    C4 C3 H3A . . 118.1 ?
    N1 C4 C3 . . 121.8(3) ?
    N1 C4 C5 . . 120.3(3) ?
    C3 C4 C5 . . 117.9(3) ?
    C4 C5 H5A . . 109.5 ?
    C4 C5 H5B . . 109.5 ?
    H5A C5 H5B . . 109.5 ?
    C4 C5 H5C . . 109.5 ?
    H5A C5 H5C . . 109.5 ?
    H5B C5 H5C . . 109.5 ?
    N2 C6 O3 . . 124.5(3) ?
    N2 C6 C7 . . 118.0(3) ?
    O3 C6 C7 . . 117.5(3) ?
    C8 C7 C11 . . 119.4(3) ?
    C8 C7 C6 . . 120.9(3) ?
    C11 C7 C6 . . 119.7(3) ?
    C9 C8 C7 . . 119.3(3) ?
    C9 C8 H8 . . 120.3 ?
    C7 C8 H8 . . 120.3 ?
    N3 C9 C8 . . 120.0(3) ?
    N3 C9 H9 . . 120.0 ?
    C8 C9 H9 . . 120.0 ?
    N3 C10 C11 . . 120.7(3) ?
    N3 C10 H10 . . 119.7 ?
    C11 C10 H10 . . 119.7 ?
    C10 C11 C7 . . 118.6(3) ?
    C10 C11 H11 . . 120.7 ?
    C7 C11 H11 . . 120.7 ?
loop_
    _geom_torsion_atom_site_label_1
    _geom_torsion_atom_site_label_2
    _geom_torsion_atom_site_label_3
    _geom_torsion_atom_site_label_4
    _geom_torsion_site_symmetry_1
    _geom_torsion_site_symmetry_2
    _geom_torsion_site_symmetry_3
    _geom_torsion_site_symmetry_4
    _geom_torsion
    _geom_torsion_publ_flag
    O1 V1 O2 C2 . . . . 124.90(6) ?
    O1 V1 O2 C2 7_565 . . . -124.90(6) ?
    O3 V1 O2 C2 . . . . 0.0 ?
    N1 V1 O2 C2 . . . . 0.0 ?
    O1 V1 O3 C6 . . . . -124.96(6) ?
    O1 V1 O3 C6 7_565 . . . 124.96(6) ?
    O2 V1 O3 C6 . . . . 0.0 ?
    N1 V1 O3 C6 . . . . 0.0 ?
    O1 V1 N1 C4 . . . . -92.98(9) ?
    O1 V1 N1 C4 7_565 . . . 92.98(9) ?
    O2 V1 N1 C4 . . . . 0.0 ?
    O3 V1 N1 C4 . . . . 180.0 ?
    O1 V1 N1 N2 . . . . 87.02(9) ?
    O1 V1 N1 N2 7_565 . . . -87.02(9) ?
    O2 V1 N1 N2 . . . . 180.0 ?
    O3 V1 N1 N2 . . . . 0.0 ?
    C4 N1 N2 C6 . . . . 180.0 ?
    V1 N1 N2 C6 . . . . 0.0 ?
    V1 O2 C2 C3 . . . . 0.0 ?
    V1 O2 C2 C1 . . . . 180.0 ?
    O2 C2 C3 C4 . . . . 0.0 ?
    C1 C2 C3 C4 . . . . 180.0 ?
    N2 N1 C4 C3 . . . . 180.0 ?
    V1 N1 C4 C3 . . . . 0.0 ?
    N2 N1 C4 C5 . . . . 0.0 ?
    V1 N1 C4 C5 . . . . 180.0 ?
    C2 C3 C4 N1 . . . . 0.0 ?
    C2 C3 C4 C5 . . . . 180.0 ?
    N1 N2 C6 O3 . . . . 0.0 ?
    N1 N2 C6 C7 . . . . 180.0 ?
    V1 O3 C6 N2 . . . . 0.0 ?
    V1 O3 C6 C7 . . . . 180.0 ?
    N2 C6 C7 C8 . . . . 180.0 ?
    O3 C6 C7 C8 . . . . 0.0 ?
    N2 C6 C7 C11 . . . . 0.0 ?
    O3 C6 C7 C11 . . . . 180.0 ?
    C11 C7 C8 C9 . . . . 0.0 ?
    C6 C7 C8 C9 . . . . 180.0 ?
    C10 N3 C9 C8 . . . . 0.0 ?
    C7 C8 C9 N3 . . . . 0.0 ?
    C9 N3 C10 C11 . . . . 0.0 ?
    N3 C10 C11 C7 . . . . 0.0 ?
    C8 C7 C11 C10 . . . . 0.0 ?
    C6 C7 C11 C10 . . . . 180.0 ?
loop_
    _geom_hbond_atom_site_label_D
    _geom_hbond_atom_site_label_H
    _geom_hbond_atom_site_label_A
    _geom_hbond_site_symmetry_A
    _geom_hbond_distance_DH
    _geom_hbond_distance_HA
    _geom_hbond_distance_DA
    _geom_hbond_angle_DHA
    _geom_hbond_publ_flag
    O1W H1w O1 . 0.840(10)
                         1.910(10)
                                 2.732(2) 168(3) yes
    N3 H3 O1w 2_655 0.860(10)
                            1.87(3) 2.683(4) 158(6) yes
