# Supplementary material for: (Acetyl­acetone isonicotinoylhydrazonato-κ3 O,N′,O′)dioxidovanadate(V) monohydrate
Source: Acta Crystallogr Sect E Struct Rep Online. 2010 Jul 24;66(Pt 8):m1020. doi: 10.1107/S1600536810028886 (PMC3007215; doi:10.1107/S1600536810028886)
Supplement: Supplementary file 2 [file e-66-m1020-Isup2.hkl]

# 
# h,k,l, Fc-squared, Fo-squared, sigma(Fo-squared) and status flag 
# 
data_I
_shelx_title '  Pnma' 
_shelx_refln_list_code          4 
_shelx_F_calc_maximum      376.83 
_exptl_crystal_F_000       656.00 
_reflns_d_resolution_high  0.7699 
 
loop_ 
 _symmetry_equiv_pos_as_xyz 
 'x, y, z' 
 '-x+1/2, -y, z+1/2' 
 '-x, y+1/2, -z' 
 'x+1/2, -y+1/2, -z+1/2' 
 '-x, -y, -z' 
 'x-1/2, y, -z-1/2' 
 'x, -y-1/2, z' 
 '-x-1/2, y-1/2, z-1/2' 
 
_cell_length_a    13.9848 
_cell_length_b     6.6630 
_cell_length_c    13.8904 
_cell_angle_alpha  90.000 
_cell_angle_beta   90.000 
_cell_angle_gamma  90.000 
 
_shelx_F_squared_multiplier     1.000 
 
loop_ 
 _refln_index_h 
 _refln_index_k 
 _refln_index_l 
 _refln_F_squared_calc 
 _refln_F_squared_meas 
 _refln_F_squared_sigma 
 _refln_observed_status 
   2   0   0       60.55      115.56      3.47 o 
   4   0   0     1167.35     1208.57     20.85 o 
   6   0   0     7112.34     7883.50    100.11 o 
   8   0   0      751.94      593.12     14.22 o 
  10   0   0      630.15      732.15     17.47 o 
  12   0   0     5403.19     5327.34    129.21 o 
  14   0   0      188.17      180.63     18.35 o 
  16   0   0     1895.59     2078.63     60.61 o 
  18   0   0       28.38       16.32     10.90 o 
   2   1   0     9576.24     9908.79     84.67 o 
   4   1   0       29.77       27.47      2.40 o 
   6   1   0     4202.45     4667.42     44.57 o 
   8   1   0     4379.71     4564.12     45.18 o 
  10   1   0     2705.30     2415.23     33.07 o 
  12   1   0       11.49        7.32      4.36 o 
  14   1   0     3464.84     3386.04     55.41 o 
  16   1   0      798.11      847.37     26.23 o 
  18   1   0      599.46      676.48     25.04 o 
   0   2   0   141998.13   148941.31   1771.92 o 
   2   2   0     1074.01     1409.08     17.87 o 
   4   2   0       25.23      113.84      4.56 o 
   6   2   0      180.30      110.08      6.90 o 
   8   2   0       44.16       31.53      3.18 o 
  10   2   0       85.69       75.99      6.36 o 
  12   2   0     1609.62     1653.61     33.10 o 
  14   2   0        1.70       -2.32      4.74 o 
  16   2   0     1281.53     1302.44     33.20 o 
   2   3   0     1334.60     1182.45     15.83 o 
   4   3   0      135.77      335.44      8.55 o 
   6   3   0     2314.26     2296.72     27.51 o 
   8   3   0     1099.33     1027.96     22.39 o 
  10   3   0      580.30      547.21     14.68 o 
  12   3   0        0.77        2.90      3.78 o 
  14   3   0     1789.85     1827.40     38.97 o 
  16   3   0      253.99      275.62     21.22 o 
   0   4   0    53621.46    55735.47    670.62 o 
   2   4   0        4.95        0.74      1.71 o 
   4   4   0      187.18      106.92      7.25 o 
   6   4   0     1349.42     1099.95     17.98 o 
   8   4   0       53.47      110.61      7.66 o 
  10   4   0      200.85      158.99      9.94 o 
  12   4   0     2277.21     2406.33     54.47 o 
  14   4   0       41.03       60.28     15.77 o 
  16   4   0     1094.11     1056.01     39.78 o 
   2   5   0     3340.24     3359.18     38.84 o 
   4   5   0      869.18      784.84     17.42 o 
   6   5   0      819.67      776.72     15.95 o 
   8   5   0     1868.42     1769.93     30.12 o 
  10   5   0     1530.27     1540.11     42.77 o 
  12   5   0        1.05       -2.84      5.23 o 
  14   5   0     2010.74     2041.46     52.31 o 
   0   6   0    18809.23    18948.13    242.54 o 
   2   6   0        3.34       -3.04      3.26 o 
   4   6   0      114.90      113.46      8.47 o 
   6   6   0      571.87      546.19     17.34 o 
   8   6   0       55.63       64.56      8.62 o 
  10   6   0      102.77      100.39     11.01 o 
  12   6   0     1462.48     1521.63     37.39 o 
   2   7   0      331.82      341.64     14.77 o 
   4   7   0        3.19       -0.20      4.19 o 
   6   7   0      439.62      383.42     26.77 o 
   8   7   0      212.67      204.44     14.99 o 
  10   7   0      207.56      212.05     16.07 o 
   0   8   0     5972.01     5785.54    123.38 o 
   2   8   0       25.85       10.61      6.52 o 
   4   8   0       11.78       24.07      7.27 o 
   6   8   0       37.41       48.19     13.13 o 
   1   0   1     6616.61     6994.94     65.30 o 
   2   0   1     4875.18     5427.92     57.74 o 
   3   0   1       44.64       43.19      2.71 o 
   4   0   1     8888.37     8780.17     76.34 o 
   5   0   1      575.09      647.99      9.11 o 
   6   0   1        4.73        2.02      1.42 o 
   7   0   1      473.99      466.75      8.24 o 
   8   0   1     5140.46     5009.41     48.75 o 
   9   0   1      331.04      244.89      7.27 o 
  10   0   1     2190.38     2489.31     33.37 o 
  11   0   1     1074.88     1044.85     33.13 o 
  12   0   1      612.36      604.95     18.40 o 
  13   0   1      301.89      282.94     15.37 o 
  14   0   1     2302.42     2338.80     62.61 o 
  15   0   1        9.01        7.54      5.27 o 
  16   0   1      815.99      809.11     25.30 o 
  17   0   1        3.11       10.32      6.30 o 
  18   0   1        6.61        2.39      6.70 o 
   0   1   1    15573.10    16314.04    153.08 o 
   1   1   1       29.56       49.07      1.89 o 
   2   1   1      638.19      668.82      6.83 o 
   3   1   1     1148.48     1188.46      9.51 o 
   4   1   1     1212.57     1126.85      9.90 o 
   5   1   1     1003.17     1006.68      9.91 o 
   6   1   1    15151.81    15392.26     98.83 o 
   7   1   1     2772.84     3135.75     24.62 o 
   8   1   1      496.88      578.51      8.00 o 
   9   1   1      380.10      338.96      6.31 o 
  10   1   1      842.38      793.82     11.45 o 
  11   1   1      632.43      656.10     13.79 o 
  12   1   1      755.00      840.43     19.85 o 
  13   1   1      628.18      599.99     14.56 o 
  14   1   1        0.04        6.76      3.44 o 
  15   1   1      610.65      624.98     18.02 o 
  16   1   1      465.04      467.36     15.02 o 
  17   1   1        5.37        3.51      3.95 o 
  18   1   1       58.66       49.73      6.74 o 
   1   2   1     4558.80     4631.99     33.24 o 
   2   2   1       35.71       50.73      2.43 o 
   3   2   1       78.23       49.76      2.23 o 
   4   2   1      115.95      121.02      3.26 o 
   5   2   1      635.88      541.79      6.76 o 
   6   2   1       60.36       89.59      3.14 o 
   7   2   1      466.85      418.39      6.77 o 
   8   2   1      732.55      735.84      9.61 o 
   9   2   1      258.35      230.29      6.22 o 
  10   2   1      135.77      139.34      6.22 o 
  11   2   1      951.48      917.35     13.62 o 
  12   2   1      776.98      803.06     14.16 o 
  13   2   1      281.34      254.14     10.44 o 
  14   2   1      791.99      803.70     19.07 o 
  15   2   1        7.15       11.84      4.11 o 
  16   2   1      107.45      103.65      8.75 o 
  17   2   1        2.02       -0.68      4.07 o 
   0   3   1     2210.23     1934.31     24.65 o 
   1   3   1        3.10        5.55      1.35 o 
   2   3   1       12.76        4.23      1.32 o 
   3   3   1      482.13      441.32      7.62 o 
   4   3   1      100.66       92.01      3.43 o 
   5   3   1      464.03      500.22      7.12 o 
   6   3   1     3207.59     3409.74     26.23 o 
   7   3   1     1754.50     1630.04     17.17 o 
   8   3   1       17.62       12.81      2.03 o 
   9   3   1      235.36      251.42      6.75 o 
  10   3   1      301.95      255.06      8.09 o 
  11   3   1      451.16      417.81      9.40 o 
  12   3   1       80.31      103.06      6.29 o 
  13   3   1      448.44      429.14     12.70 o 
  14   3   1       77.12       72.27      8.33 o 
  15   3   1      480.39      509.20     16.94 o 
  16   3   1      270.08      285.71     13.94 o 
  17   3   1        4.44        3.82      5.36 o 
   1   4   1     1842.16     1756.78     16.77 o 
   2   4   1     1136.01     1195.95     12.41 o 
   3   4   1       33.52       17.75      1.89 o 
   4   4   1     1284.20     1444.01     18.93 o 
   5   4   1      392.23      311.02      6.35 o 
   6   4   1       23.83       55.29      3.33 o 
   7   4   1      245.38      228.06      6.19 o 
   8   4   1     1459.40     1531.93     16.19 o 
   9   4   1      158.45      172.32      6.95 o 
  10   4   1      760.16      680.66     13.25 o 
  11   4   1      671.03      662.33     13.53 o 
  12   4   1      452.47      477.96     14.45 o 
  13   4   1      190.09      186.04     10.49 o 
  14   4   1      978.35     1049.98     37.72 o 
  15   4   1        5.15        7.56      4.74 o 
  16   4   1      298.39      317.12     17.00 o 
   0   5   1     4762.47     4712.69     50.26 o 
   1   5   1        2.56        3.68      1.85 o 
   2   5   1      436.97      456.67      7.88 o 
   3   5   1      227.29      197.43      5.99 o 
   4   5   1      622.46      622.13      9.98 o 
   5   5   1      183.18      195.20      6.74 o 
   6   5   1     4730.13     4702.37     38.85 o 
   7   5   1      810.43      749.84     11.97 o 
   8   5   1      365.45      367.66      9.71 o 
   9   5   1      116.60      118.08      7.39 o 
  10   5   1      481.60      467.18     12.86 o 
  11   5   1      267.09      251.92     11.91 o 
  12   5   1      701.89      725.92     16.67 o 
  13   5   1      267.81      274.51     13.23 o 
  14   5   1       13.90       19.46      6.01 o 
   1   6   1      670.74      679.10     12.23 o 
   2   6   1      496.68      507.79     10.44 o 
   3   6   1        2.26       -1.10      2.18 o 
   4   6   1      676.83      683.33     11.74 o 
   5   6   1      160.59      149.86      7.48 o 
   6   6   1       14.60       14.77      3.07 o 
   7   6   1       78.82       89.91      5.81 o 
   8   6   1      654.03      673.14     20.11 o 
   9   6   1       96.16       99.28      7.50 o 
  10   6   1      427.44      382.30     14.17 o 
  11   6   1      430.81      390.83     14.62 o 
  12   6   1      267.13      259.04     13.29 o 
  13   6   1      103.10       91.36      8.68 o 
   0   7   1      400.55      426.51     23.62 o 
   1   7   1        1.04        1.21      3.10 o 
   2   7   1       10.14        4.79      3.14 o 
   3   7   1      125.90      112.84      7.01 o 
   4   7   1       68.64       76.98      6.25 o 
   5   7   1       87.30       94.15      6.28 o 
   6   7   1      739.86      718.63     16.43 o 
   7   7   1      361.35      365.96     12.53 o 
   8   7   1        9.75       14.71      4.42 o 
   9   7   1       63.36       55.20      6.57 o 
  10   7   1      106.79      105.11      8.36 o 
   1   8   1      305.35      298.00     13.14 o 
   2   8   1       40.70       47.44      6.87 o 
   3   8   1        0.00       -5.19      3.51 o 
   4   8   1       94.86      107.87      8.37 o 
   5   8   1       77.05       84.24      7.72 o 
   6   8   1       15.51       16.38      5.98 o 
   0   0   2     2495.77     2363.33     37.47 o 
   1   0   2     4190.98     4248.10     37.19 o 
   2   0   2     6466.18     7000.33     66.20 o 
   3   0   2        6.79        3.12      1.22 o 
   4   0   2     1288.34     1465.81     16.15 o 
   5   0   2        2.08        2.55      1.37 o 
   6   0   2    12416.45    13538.49    117.79 o 
   7   0   2     7263.05     6682.14     62.06 o 
   8   0   2      717.43      647.62     13.23 o 
   9   0   2     5037.18     5194.23     58.26 o 
  10   0   2     1398.77     1449.97     24.86 o 
  11   0   2      241.48      184.18     12.53 o 
  12   0   2       10.50       11.61      4.59 o 
  13   0   2       73.51      123.82     10.73 o 
  14   0   2      106.67      114.49     10.56 o 
  15   0   2      691.82      705.37     24.40 o 
  16   0   2      292.79      275.77     17.03 o 
  17   0   2       57.80       61.66      9.49 o 
  18   0   2      886.22      927.70     34.00 o 
   1   1   2     6827.79     7428.53     49.98 o 
   2   1   2     1224.02     1368.33     10.37 o 
   3   1   2     4573.47     4710.57     42.95 o 
   4   1   2     1081.96     1080.52      9.37 o 
   5   1   2      264.88      226.29      4.56 o 
   6   1   2      752.82      867.29      9.61 o 
   7   1   2     3830.72     4096.92     30.85 o 
   8   1   2     3901.04     4042.67     31.19 o 
   9   1   2      286.02      200.22      5.44 o 
  10   1   2      249.66      234.18      6.02 o 
  11   1   2        8.42       -0.09      2.25 o 
  12   1   2       52.69       51.66      4.92 o 
  13   1   2      701.22      673.79     14.41 o 
  14   1   2      302.80      303.77     11.69 o 
  15   1   2      361.30      351.45     14.43 o 
  16   1   2       39.07       30.40      5.28 o 
  17   1   2      298.32      302.55     13.41 o 
   0   2   2    13291.63    16368.32    139.46 o 
   1   2   2     2962.96     2998.05     22.06 o 
   2   2   2      392.32      300.15      4.60 o 
   3   2   2       25.37       49.68      2.14 o 
   4   2   2        0.74       14.60      1.54 o 
   5   2   2        1.91        4.26      1.32 o 
   6   2   2     1534.87     1467.98     13.30 o 
   7   2   2     4813.71     4813.98     34.07 o 
   8   2   2       17.53       17.50      2.29 o 
   9   2   2     4001.88     4069.31     32.77 o 
  10   2   2      448.41      431.49      8.85 o 
  11   2   2      211.96      202.15      8.28 o 
  12   2   2      591.08      606.57     16.73 o 
  13   2   2       75.01       91.71      6.66 o 
  14   2   2       17.47       17.97      4.22 o 
  15   2   2      614.98      639.67     15.52 o 
  16   2   2      120.75      124.22      9.29 o 
  17   2   2       48.61       46.18      7.54 o 
   1   3   2     4198.59     4556.23     31.51 o 
   2   3   2       50.83       34.02      2.07 o 
   3   3   2     1269.03     1404.03     13.47 o 
   4   3   2        5.97        8.81      1.48 o 
   5   3   2      404.81      592.81      7.85 o 
   6   3   2      255.33      286.37      5.59 o 
   7   3   2     2536.89     2456.53     20.87 o 
   8   3   2      901.04      953.90     11.29 o 
   9   3   2      162.25      225.14      6.72 o 
  10   3   2       29.87       13.69      2.49 o 
  11   3   2        4.02        3.44      2.48 o 
  12   3   2       11.87        8.15      3.21 o 
  13   3   2      600.86      585.63     15.77 o 
  14   3   2       36.89       37.30      5.65 o 
  15   3   2      264.81      264.86     13.12 o 
  16   3   2       15.35       23.14      5.66 o 
   0   4   2      834.94     1282.60     18.72 o 
   1   4   2     1203.00     1201.24     12.38 o 
   2   4   2      850.72      773.95      9.93 o 
   3   4   2       66.69      108.46      4.44 o 
   4   4   2      253.54      162.88      5.11 o 
   5   4   2        5.19       10.31      1.68 o 
   6   4   2     2865.98     2643.60     22.83 o 
   7   4   2     2063.50     2131.85     24.61 o 
   8   4   2       71.97       76.84      4.74 o 
   9   4   2     2207.27     2220.13     25.54 o 
  10   4   2      591.96      561.99     12.43 o 
  11   4   2      160.46      163.47      7.98 o 
  12   4   2       42.26       27.22      4.59 o 
  13   4   2       53.39       54.07      5.91 o 
  14   4   2       14.31        8.74      5.47 o 
  15   4   2      421.26      457.19     19.16 o 
   1   5   2     1491.16     1540.98     16.63 o 
   2   5   2      993.87     1035.28     12.38 o 
   3   5   2      387.19      404.32      9.50 o 
   4   5   2     1077.82     1049.89     13.81 o 
   5   5   2      297.48      387.65      8.80 o 
   6   5   2      150.37      142.78      8.54 o 
   7   5   2     1069.57     1046.11     15.09 o 
   8   5   2     1809.78     1818.65     22.00 o 
   9   5   2       98.62      119.06      6.97 o 
  10   5   2      295.49      305.74     11.65 o 
  11   5   2        4.99        5.37      3.52 o 
  12   5   2       32.34       28.70      4.97 o 
  13   5   2      364.51      349.50     15.58 o 
  14   5   2      258.99      229.11     13.90 o 
   0   6   2      294.69      335.41     14.15 o 
   1   6   2      408.30      452.26     11.78 o 
   2   6   2      390.53      350.68      8.68 o 
   3   6   2       73.48       95.08      5.29 o 
   4   6   2      128.82      111.77      5.68 o 
   5   6   2       10.80       11.59      2.49 o 
   6   6   2     1264.42     1185.89     18.67 o 
   7   6   2      892.14      885.15     17.15 o 
   8   6   2       34.74       33.13      4.56 o 
   9   6   2     1106.30     1090.33     20.35 o 
  10   6   2      342.50      324.90     17.97 o 
  11   6   2       92.90       91.61      7.61 o 
  12   6   2       27.49       24.75      5.31 o 
   1   7   2      562.77      595.95     12.50 o 
   2   7   2       12.70        8.48      2.94 o 
   3   7   2      163.25      163.05      8.42 o 
   4   7   2       20.48       16.97      4.38 o 
   5   7   2      202.35      212.78      9.73 o 
   6   7   2       41.51       34.96      4.62 o 
   7   7   2      452.28      434.80     15.98 o 
   8   7   2      252.32      241.67     11.55 o 
   9   7   2       56.11       56.39      6.45 o 
  10   7   2        0.73       -2.18      4.16 o 
   0   8   2      544.74      452.94     22.58 o 
   1   8   2      163.71      162.12      9.99 o 
   2   8   2       73.87       70.15      7.12 o 
   3   8   2       56.70       68.37      7.00 o 
   4   8   2       13.15       19.64      4.63 o 
   5   8   2        9.82       12.42      4.34 o 
   6   8   2      229.20      208.12     14.57 o 
   1   0   3      136.21      136.31      3.28 o 
   2   0   3    11753.58    12731.61    121.55 o 
   3   0   3     2182.70     2049.38     25.88 o 
   4   0   3     2589.02     2785.01     27.98 o 
   5   0   3     2598.99     2592.36     29.40 o 
   6   0   3      171.35      157.15      5.01 o 
   7   0   3     3380.17     3396.66     35.06 o 
   8   0   3     2735.94     2588.26     33.34 o 
   9   0   3       23.28        6.21      2.90 o 
  10   0   3      174.62      137.94      7.93 o 
  11   0   3       40.49       65.60      8.20 o 
  12   0   3     1285.45     1334.46     28.65 o 
  13   0   3      526.28      570.30     18.54 o 
  14   0   3      499.54      445.65     26.20 o 
  15   0   3      275.52      277.35     16.46 o 
  16   0   3       72.53       68.09      9.53 o 
  17   0   3      572.20      544.60     24.68 o 
   0   1   3      962.28      978.71     13.18 o 
   1   1   3     5557.93     5716.36     37.74 o 
   2   1   3      327.46      346.88      4.38 o 
   3   1   3     5490.91     5213.31     33.83 o 
   4   1   3      305.40      302.59      4.84 o 
   5   1   3      200.78      277.65      4.41 o 
   6   1   3      542.30      682.36      8.88 o 
   7   1   3      521.38      625.55      8.40 o 
   8   1   3        1.14        1.88      1.56 o 
   9   1   3      961.43      917.69     11.42 o 
  10   1   3      230.64      242.54      7.56 o 
  11   1   3       54.19       38.50      4.22 o 
  12   1   3      314.64      351.42     10.14 o 
  13   1   3      444.11      473.50     12.11 o 
  14   1   3      111.12      116.23      7.53 o 
  15   1   3     1426.83     1419.49     23.61 o 
  16   1   3      117.03      117.35      9.44 o 
  17   1   3        7.22       13.39      4.69 o 
   1   2   3      414.12      364.25      5.72 o 
   2   2   3      294.36      347.26      5.85 o 
   3   2   3      955.29     1103.84     11.53 o 
   4   2   3      408.19      397.02      5.71 o 
   5   2   3     2561.41     2397.32     18.87 o 
   6   2   3       32.36       33.98      2.43 o 
   7   2   3     2894.16     2929.01     22.90 o 
   8   2   3       92.05       85.58      4.02 o 
   9   2   3        9.88        8.45      2.02 o 
  10   2   3      446.05      457.14      8.40 o 
  11   2   3       21.03       26.17      3.58 o 
  12   2   3      813.46      864.79     14.95 o 
  13   2   3      492.20      507.50     16.36 o 
  14   2   3       24.92       21.69      4.52 o 
  15   2   3      232.21      269.93     12.87 o 
  16   2   3       66.03       71.06      7.57 o 
  17   2   3      556.11      562.50     18.98 o 
   0   3   3      135.17      347.89      7.49 o 
   1   3   3     2204.72     2257.33     17.84 o 
   2   3   3       17.41       48.04      2.73 o 
   3   3   3     3003.53     2342.41     21.17 o 
   4   3   3        0.84        8.00      1.82 o 
   5   3   3       50.86       77.49      3.49 o 
   6   3   3     1686.12     2038.65     17.91 o 
   7   3   3      506.95      330.19      6.21 o 
   8   3   3      137.99      144.55      5.23 o 
   9   3   3      768.92      765.99     11.81 o 
  10   3   3       40.54       35.32      3.62 o 
  11   3   3       53.06       65.57      5.03 o 
  12   3   3        0.95        3.26      3.13 o 
  13   3   3      313.29      321.71     12.29 o 
  14   3   3        1.69        0.21      3.60 o 
  15   3   3     1155.35     1168.00     35.10 o 
  16   3   3       47.87       64.68      7.49 o 
   1   4   3      371.61      332.23      7.65 o 
   2   4   3     1197.84     1403.07     14.37 o 
   3   4   3      238.17      295.34      5.59 o 
   4   4   3      109.50      134.43      5.09 o 
   5   4   3     1543.51     1390.03     16.46 o 
   6   4   3       26.90       33.54      3.24 o 
   7   4   3     1491.62     1513.81     17.81 o 
   8   4   3      537.22      573.16     10.76 o 
   9   4   3        0.46        0.62      2.24 o 
  10   4   3        6.11        3.29      2.77 o 
  11   4   3        6.20        5.07      3.04 o 
  12   4   3      637.84      653.03     15.15 o 
  13   4   3      302.62      290.16     12.02 o 
  14   4   3      158.78      168.21     10.53 o 
  15   4   3      158.49      175.80     11.08 o 
   0   5   3      909.77      772.75     14.74 o 
   1   5   3      811.50      793.79     13.25 o 
   2   5   3      282.50      264.88      7.11 o 
   3   5   3     1341.52     1155.91     15.38 o 
   4   5   3      225.33      191.78      7.50 o 
   5   5   3       20.49       25.00      3.08 o 
   6   5   3        8.40        0.07      2.06 o 
   7   5   3      198.36      158.11      6.46 o 
   8   5   3       52.26       54.55      4.89 o 
   9   5   3      418.30      428.45     11.27 o 
  10   5   3      174.81      169.15      8.43 o 
  11   5   3       30.05       31.72      4.65 o 
  12   5   3      325.70      329.36     15.75 o 
  13   5   3      179.65      185.13     11.08 o 
  14   5   3      110.64      114.33     10.35 o 
   1   6   3      126.42      113.51      6.00 o 
   2   6   3      519.46      538.12     11.82 o 
   3   6   3       93.39       94.61      5.48 o 
   4   6   3       56.31       47.10      4.08 o 
   5   6   3      722.91      656.62     15.69 o 
   6   6   3       15.85       10.34      3.01 o 
   7   6   3      614.73      640.36     14.75 o 
   8   6   3      285.48      264.30     10.42 o 
   9   6   3        0.68       -0.43      3.60 o 
  10   6   3        2.47        5.05      3.81 o 
  11   6   3        1.61        1.92      3.88 o 
  12   6   3      387.98      375.46     14.88 o 
   0   7   3        9.49        6.82      3.75 o 
   1   7   3      354.90      373.27     11.45 o 
   2   7   3        0.08       -3.89      2.60 o 
   3   7   3      723.14      715.68     14.71 o 
   4   7   3        1.14        0.94      3.43 o 
   5   7   3        5.11        3.65      3.38 o 
   6   7   3      273.99      275.85     12.24 o 
   7   7   3       60.05       74.62      6.90 o 
   8   7   3       21.49       18.47      4.35 o 
   9   7   3      244.53      253.44     16.85 o 
  10   7   3       18.53       12.06      5.87 o 
   1   8   3       48.89       48.54      6.13 o 
   2   8   3       47.11       44.68      5.55 o 
   3   8   3       33.89       31.16      5.24 o 
   4   8   3       12.52       12.71      4.36 o 
   5   8   3      397.21      424.18     14.81 o 
   6   8   3        4.28       -1.08      4.88 o 
   0   0   4      140.06       84.69      4.03 o 
   1   0   4     2325.20     2443.85     28.96 o 
   2   0   4      543.70      610.93     10.26 o 
   3   0   4     1345.09     1331.23     15.64 o 
   4   0   4     2086.85     2048.80     24.11 o 
   5   0   4      949.72      859.38     12.41 o 
   6   0   4       82.73       65.60      4.18 o 
   7   0   4     1806.65     1504.28     19.13 o 
   8   0   4      159.39      246.80      6.67 o 
   9   0   4     1344.52     1387.59     22.83 o 
  10   0   4       25.66       20.20      4.13 o 
  11   0   4      455.07      500.52     13.84 o 
  12   0   4     2760.91     2820.86     51.07 o 
  13   0   4      941.20     1000.75     25.21 o 
  14   0   4       85.98       83.57      9.38 o 
  15   0   4      352.85      396.79     19.75 o 
  16   0   4       42.31       49.42      8.58 o 
  17   0   4        7.76        8.06      6.30 o 
   1   1   4     3114.86     3128.87     22.07 o 
   2   1   4     2213.12     2300.15     18.20 o 
   3   1   4       59.09       61.09      2.43 o 
   4   1   4     2343.84     2494.41     19.46 o 
   5   1   4       10.08       11.28      1.54 o 
   6   1   4      241.64      235.54      4.43 o 
   7   1   4     1956.24     1878.08     17.41 o 
   8   1   4      142.24      159.11      5.00 o 
   9   1   4      273.90      192.28      6.03 o 
  10   1   4        3.85        1.41      2.08 o 
  11   1   4     1574.94     1578.10     18.84 o 
  12   1   4      681.47      619.55     13.02 o 
  13   1   4      129.11      145.36      7.89 o 
  14   1   4        2.75        3.49      3.44 o 
  15   1   4      261.80      294.79     12.13 o 
  16   1   4        4.08        0.08      4.10 o 
  17   1   4      205.11      210.50     12.32 o 
   0   2   4     5404.58     6009.74     60.04 o 
   1   2   4     2217.98     1960.99     16.18 o 
   2   2   4      292.90      293.55      5.12 o 
   3   2   4     1669.32     1536.07     14.07 o 
   4   2   4      103.85      125.90      3.38 o 
   5   2   4      885.12      799.14      8.86 o 
   6   2   4     1910.46     2004.71     17.84 o 
   7   2   4     1331.66     1220.91     12.35 o 
   8   2   4      142.41      140.42      5.11 o 
   9   2   4     1316.12     1232.68     14.46 o 
  10   2   4       70.09       61.78      3.96 o 
  11   2   4      459.33      511.80     11.03 o 
  12   2   4      549.03      537.79     11.74 o 
  13   2   4      883.57      876.39     18.53 o 
  14   2   4       25.47       28.10      5.25 o 
  15   2   4      345.03      363.58     14.98 o 
  16   2   4      119.21      115.08      9.33 o 
  17   2   4        3.76        2.42      4.69 o 
   1   3   4     1988.54     2415.06     20.48 o 
   2   3   4        0.85       -0.40      1.39 o 
   3   3   4      111.63      107.81      4.09 o 
   4   3   4        1.18        5.41      1.69 o 
   5   3   4       70.50      113.66      4.50 o 
   6   3   4       64.19       45.13      3.12 o 
   7   3   4     1329.17     1295.57     13.60 o 
   8   3   4      740.36      735.00     11.66 o 
   9   3   4      156.09      173.43      8.06 o 
  10   3   4      318.56      312.73      8.96 o 
  11   3   4     1414.48     1394.19     21.38 o 
  12   3   4      640.02      601.22     13.99 o 
  13   3   4      111.65      128.26      8.05 o 
  14   3   4      101.16       94.25     12.32 o 
  15   3   4      198.52      198.26     11.40 o 
  16   3   4       51.30       53.45      7.29 o 
   0   4   4      110.19      138.68      6.32 o 
   1   4   4     1123.68      926.74     10.46 o 
   2   4   4       18.57       25.78      2.70 o 
   3   4   4     1176.26     1092.03     18.19 o 
   4   4   4      324.92      390.81      7.86 o 
   5   4   4      473.64      429.76      8.51 o 
   6   4   4       74.70       71.69      4.48 o 
   7   4   4      636.57      620.57     10.27 o 
   8   4   4        9.15        2.62      2.37 o 
   9   4   4      798.83      696.07     12.78 o 
  10   4   4        3.81        1.09      2.80 o 
  11   4   4      335.37      350.45     11.39 o 
  12   4   4     1010.35      985.38     20.04 o 
  13   4   4      641.73      623.34     15.39 o 
  14   4   4        4.07        8.60      4.66 o 
  15   4   4      233.97      234.21     12.74 o 
   1   5   4      815.57      916.77     12.51 o 
   2   5   4      729.99      786.36     12.17 o 
   3   5   4       60.46       72.91      4.50 o 
   4   5   4      646.88      721.56     12.74 o 
   5   5   4       63.85      101.93      5.48 o 
   6   5   4       48.44       46.00      4.01 o 
   7   5   4      544.19      523.99     13.35 o 
   8   5   4        2.60        5.79      2.79 o 
   9   5   4       79.22       82.00      5.56 o 
  10   5   4       43.01       40.60      4.91 o 
  11   5   4      908.22      913.69     24.94 o 
  12   5   4      271.60      265.67     11.90 o 
  13   5   4       48.77       53.05      6.81 o 
  14   5   4       12.31        9.28      5.13 o 
   0   6   4       21.62       23.15      5.08 o 
   1   6   4      400.59      359.06     10.00 o 
   2   6   4        9.70        9.12      2.92 o 
   3   6   4      603.90      600.15     17.75 o 
   4   6   4      123.31      122.40      6.38 o 
   5   6   4      196.76      191.24      7.94 o 
   6   6   4       43.29       33.70      4.00 o 
   7   6   4      286.31      294.22     10.24 o 
   8   6   4        3.38        2.72      2.99 o 
   9   6   4      376.98      368.62     13.60 o 
  10   6   4        9.00        7.65      4.03 o 
  11   6   4      207.35      209.31     11.59 o 
  12   6   4      565.10      541.20     16.45 o 
   1   7   4      395.09      389.92     11.99 o 
   2   7   4        0.03       -2.74      2.58 o 
   3   7   4       25.06       23.48      4.03 o 
   4   7   4        1.09        0.44      3.14 o 
   5   7   4       57.56       56.16      7.82 o 
   6   7   4        8.20       12.12      4.49 o 
   7   7   4      250.31      249.57     11.72 o 
   8   7   4      118.10      101.34      8.62 o 
   9   7   4       35.08       32.77      5.96 o 
   0   8   4      108.53       89.70     10.25 o 
   1   8   4      180.50      176.46     10.98 o 
   2   8   4        6.89        4.78      3.85 o 
   3   8   4      364.90      367.13     13.72 o 
   4   8   4       12.66        8.47      4.22 o 
   5   8   4       99.26      105.80     10.51 o 
   1   0   5     9651.10     9718.29     84.84 o 
   2   0   5      756.31     1023.97     12.93 o 
   3   0   5        3.24       -0.89      1.46 o 
   4   0   5      456.51      634.88     10.32 o 
   5   0   5      540.91      479.85      9.33 o 
   6   0   5       18.81       65.17      4.48 o 
   7   0   5     1105.38     1059.92     24.19 o 
   8   0   5       81.43      145.86      6.03 o 
   9   0   5     1269.43     1405.80     23.39 o 
  10   0   5      329.28      262.42     10.55 o 
  11   0   5     1723.97     1664.36     27.85 o 
  12   0   5      106.44      110.94      8.39 o 
  13   0   5      675.60      646.24     20.14 o 
  14   0   5      374.23      382.43     23.31 o 
  15   0   5      213.43      198.04     14.11 o 
  16   0   5       31.93       39.52      8.01 o 
  17   0   5      585.11      643.86     31.76 o 
   0   1   5      229.15      209.16      5.85 o 
   1   1   5     5338.11     5701.95     40.88 o 
   2   1   5       44.64       35.69      2.65 o 
   3   1   5      309.61      258.45      5.56 o 
   4   1   5       35.28       26.99      1.90 o 
   5   1   5     2395.62     2924.37     23.04 o 
   6   1   5      149.67       75.28      3.15 o 
   7   1   5     2527.73     2727.37     29.04 o 
   8   1   5        0.48        1.03      1.66 o 
   9   1   5     1497.38     1540.81     17.15 o 
  10   1   5      109.04      105.85      5.23 o 
  11   1   5      258.94      245.82      8.15 o 
  12   1   5       32.73        9.55      3.03 o 
  13   1   5      909.98      855.45     16.50 o 
  14   1   5       13.06       15.52      4.12 o 
  15   1   5      153.40      160.48      9.44 o 
  16   1   5       39.80       28.97      5.66 o 
  17   1   5        5.63        2.98      4.55 o 
   1   2   5     7162.34     7708.56     51.46 o 
   2   2   5     1368.74     1501.98     13.79 o 
   3   2   5        0.02        0.82      1.33 o 
   4   2   5      979.21     1156.87     11.92 o 
   5   2   5      577.26      603.46      7.63 o 
   6   2   5       52.86       49.40      2.75 o 
   7   2   5      982.55     1031.35     11.35 o 
   8   2   5      589.95      554.58      8.92 o 
   9   2   5     1015.87     1075.37     13.50 o 
  10   2   5      207.57      221.37      7.03 o 
  11   2   5     1551.06     1554.66     19.15 o 
  12   2   5      183.58      181.25      8.77 o 
  13   2   5      649.67      629.26     14.47 o 
  14   2   5     1075.32     1048.37     21.32 o 
  15   2   5      182.62      197.24     11.26 o 
  16   2   5      412.31      440.60     16.98 o 
   0   3   5     2651.01     2531.21     28.13 o 
   1   3   5     2960.55     2845.21     24.73 o 
   2   3   5      187.35      228.39      5.35 o 
   3   3   5      573.48      352.25      6.44 o 
   4   3   5      345.61      403.42      7.28 o 
   5   3   5     1650.08     1739.33     18.34 o 
   6   3   5     1042.42     1028.51     12.70 o 
   7   3   5     1872.97     1727.12     18.92 o 
   8   3   5      168.59      125.05      7.80 o 
   9   3   5     1289.97     1247.50     16.93 o 
  10   3   5      255.35      251.03      8.33 o 
  11   3   5      244.01      233.67      9.92 o 
  12   3   5       87.38       83.31      6.51 o 
  13   3   5      743.88      715.09     15.93 o 
  14   3   5       15.03       22.70      5.17 o 
  15   3   5      154.31      153.75     11.06 o 
  16   3   5       68.22       66.63      7.71 o 
   1   4   5     3198.54     3566.42     30.71 o 
   2   4   5       47.57       86.13      4.16 o 
   3   4   5        0.03        0.54      1.76 o 
   4   4   5        1.62       17.19      2.49 o 
   5   4   5      342.43      390.02      7.91 o 
   6   4   5       11.90        1.28      1.86 o 
   7   4   5      503.40      549.33     13.49 o 
   8   4   5       17.65       29.79      3.60 o 
   9   4   5      576.41      611.69     11.79 o 
  10   4   5        0.28        3.36      2.85 o 
  11   4   5     1005.10     1058.26     17.98 o 
  12   4   5       88.10       90.96      7.21 o 
  13   4   5      431.78      438.46     14.74 o 
  14   4   5      374.53      374.40     15.56 o 
  15   4   5      133.44      141.71     11.57 o 
   0   5   5        2.10        2.88      3.40 o 
   1   5   5     1145.75     1110.51     20.41 o 
   2   5   5       42.52       31.34      3.88 o 
   3   5   5      227.81      181.97      6.91 o 
   4   5   5        0.61        2.45      2.18 o 
   5   5   5      695.13      722.27     12.32 o 
   6   5   5       26.04       24.27      3.30 o 
   7   5   5      911.41      857.02     16.33 o 
   8   5   5       25.71       27.31      3.80 o 
   9   5   5      638.20      637.30     12.88 o 
  10   5   5       33.92       25.00      4.90 o 
  11   5   5      124.11      133.70      7.94 o 
  12   5   5       73.43       90.23      7.58 o 
  13   5   5      486.10      489.86     16.36 o 
   1   6   5     1370.75     1440.25     19.37 o 
   2   6   5       38.11       52.32      4.82 o 
   3   6   5        2.14        2.33      3.27 o 
   4   6   5       12.77       22.29      3.95 o 
   5   6   5      166.03      169.50      8.73 o 
   6   6   5        6.20        5.63      3.07 o 
   7   6   5      224.10      227.11      9.00 o 
   8   6   5        5.23        9.46      3.21 o 
   9   6   5      262.21      287.14     14.36 o 
  10   6   5        0.27       -0.85      3.57 o 
  11   6   5      580.24      588.57     16.07 o 
  12   6   5       50.32       46.55      6.75 o 
   0   7   5      256.78      300.52     15.21 o 
   1   7   5      522.16      484.55     13.83 o 
   2   7   5       39.79       43.08      5.03 o 
   3   7   5      121.23      133.48      8.15 o 
   4   7   5      100.86      114.15      7.39 o 
   5   7   5      331.50      340.34     14.28 o 
   6   7   5      165.34      193.76     12.23 o 
   7   7   5      445.17      444.76     16.42 o 
   8   7   5       23.38       35.50      5.68 o 
   9   7   5      354.67      332.19     15.11 o 
   1   8   5      701.55      714.09     20.03 o 
   2   8   5      176.20      170.75     13.16 o 
   3   8   5        2.45        1.43      4.69 o 
   4   8   5      136.00      143.77     11.94 o 
   0   0   6     3355.41     3709.32     50.53 o 
   1   0   6      110.44      116.53      4.00 o 
   2   0   6      626.80      657.40     11.34 o 
   3   0   6     3872.24     4218.09     41.25 o 
   4   0   6        2.40        0.10      1.77 o 
   5   0   6      694.47      767.16     12.45 o 
   6   0   6       18.39       31.55      3.26 o 
   7   0   6      325.60      373.96      9.66 o 
   8   0   6      442.36      545.71     11.24 o 
   9   0   6        2.27        1.39      2.77 o 
  10   0   6       61.91       77.83      6.70 o 
  11   0   6        0.54       -2.09      3.26 o 
  12   0   6      415.11      399.58     14.03 o 
  13   0   6      346.99      321.79     16.48 o 
  14   0   6       13.39        9.47      5.28 o 
  15   0   6      600.10      555.39     20.32 o 
  16   0   6      350.45      353.46     31.63 o 
  17   0   6       47.60       77.49     10.49 o 
   1   1   6     1343.14     1194.63     12.14 o 
   2   1   6     2061.76     1801.58     14.37 o 
   3   1   6     2634.38     2921.18     21.63 o 
   4   1   6        6.27        1.62      1.25 o 
   5   1   6     6566.77     7017.26     48.74 o 
   6   1   6       15.88       26.41      2.26 o 
   7   1   6      816.22      654.02      8.63 o 
   8   1   6     2427.66     2400.19     24.23 o 
   9   1   6       81.98       98.60      4.56 o 
  10   1   6      204.37      156.86      6.76 o 
  11   1   6      424.69      405.81      9.14 o 
  12   1   6       56.88       46.08      4.54 o 
  13   1   6      356.09      319.88     11.61 o 
  14   1   6      555.08      511.64     25.15 o 
  15   1   6        0.98        2.59      4.11 o 
  16   1   6      187.52      208.75     13.25 o 
  17   1   6      634.33      685.73     18.87 o 
   0   2   6    11380.55    11146.27     98.98 o 
   1   2   6      170.77      117.08      3.11 o 
   2   2   6     2824.43     2669.87     20.24 o 
   3   2   6     3656.59     3473.34     27.02 o 
   4   2   6      645.56      584.79      7.63 o 
   5   2   6      679.28      727.30      8.78 o 
   6   2   6     2645.21     2363.85     19.91 o 
   7   2   6      365.44      339.20      6.31 o 
   8   2   6        4.65        2.27      1.91 o 
   9   2   6       27.14       16.65      2.88 o 
  10   2   6      348.05      362.28      9.62 o 
  11   2   6        1.05        6.84      2.83 o 
  12   2   6     1831.22     1771.13     25.25 o 
  13   2   6      327.60      335.67     12.40 o 
  14   2   6       89.33       80.07      7.40 o 
  15   2   6      610.68      570.78     16.50 o 
  16   2   6      496.55      532.32     17.74 o 
   1   3   6      908.24      903.48     10.64 o 
   2   3   6     3447.04     3659.27     29.04 o 
   3   3   6     1269.07     1301.47     13.98 o 
   4   3   6      998.90      967.91     11.89 o 
   5   3   6     4185.60     4423.12     35.06 o 
   6   3   6       25.03       53.46      3.60 o 
   7   3   6      645.50      591.70      9.69 o 
   8   3   6     3038.71     3030.06     33.92 o 
   9   3   6       50.20       59.72      4.36 o 
  10   3   6      671.65      669.89     12.43 o 
  11   3   6      341.58      370.88     12.24 o 
  12   3   6       23.35       23.09      4.27 o 
  13   3   6      305.56      319.20     16.91 o 
  14   3   6      805.11      793.76     19.07 o 
  15   3   6        0.46       -1.37      4.11 o 
   0   4   6     2088.06     1806.67     27.74 o 
   1   4   6       73.90       47.20      3.20 o 
   2   4   6      658.34      559.98     10.70 o 
   3   4   6     1792.73     1596.69     17.15 o 
   4   4   6      144.01       92.15      4.60 o 
   5   4   6      325.72      323.27      7.75 o 
   6   4   6      414.45      288.01      7.66 o 
   7   4   6      272.35      234.94      8.13 o 
   8   4   6       72.36       58.55      4.90 o 
   9   4   6       23.89       19.75      3.36 o 
  10   4   6      102.44       98.96      6.32 o 
  11   4   6        0.05       -4.50      3.00 o 
  12   4   6      631.89      632.21     15.29 o 
  13   4   6      234.81      246.37     11.53 o 
  14   4   6        4.04        3.79      4.12 o 
   1   5   6      361.33      393.55      8.98 o 
   2   5   6      244.77      289.08      9.21 o 
   3   5   6      454.32      466.15     10.57 o 
   4   5   6        1.44       -0.85      2.12 o 
   5   5   6     1842.40     1893.25     22.02 o 
   6   5   6        1.84        0.55      2.24 o 
   7   5   6      291.28      308.67     10.01 o 
   8   5   6      494.87      492.74     11.94 o 
   9   5   6       24.15       25.22      3.83 o 
  10   5   6        9.10       10.70      3.77 o 
  11   5   6      160.62      166.58      8.84 o 
  12   5   6       55.89       57.01      6.49 o 
  13   5   6      149.64      148.03      9.63 o 
   0   6   6      831.63      739.55     19.36 o 
   1   6   6       10.01       19.03      3.44 o 
   2   6   6      318.66      308.00     10.10 o 
   3   6   6      670.18      662.27     16.40 o 
   4   6   6      112.42      104.17      6.66 o 
   5   6   6      112.51      108.91      6.79 o 
   6   6   6      163.21      154.75      8.16 o 
   7   6   6      167.67      166.33      8.72 o 
   8   6   6       39.11       51.02      5.56 o 
   9   6   6        9.73        6.38      3.29 o 
  10   6   6       66.95       65.26      7.17 o 
  11   6   6        2.17        1.38      4.45 o 
   1   7   6      224.81      229.25     10.87 o 
   2   7   6      748.09      779.81     17.17 o 
   3   7   6      152.87      151.56      8.94 o 
   4   7   6      268.56      294.19     12.39 o 
   5   7   6      935.49      958.06     23.15 o 
   6   7   6        4.82       -1.60      4.10 o 
   7   7   6      194.14      188.30     11.30 o 
   8   7   6      756.48      774.55     21.52 o 
   0   8   6      738.36      728.72     27.41 o 
   1   8   6        3.40       13.82      4.61 o 
   2   8   6      300.62      275.40     12.77 o 
   3   8   6      355.08      359.56     14.54 o 
   1   0   7      108.06      166.73      5.86 o 
   2   0   7      405.44      238.41      5.97 o 
   3   0   7      168.49      159.76      5.66 o 
   4   0   7      102.86       37.25      3.28 o 
   5   0   7      326.84      324.29      8.08 o 
   6   0   7        4.29       13.79      2.80 o 
   7   0   7      587.74      570.26     11.58 o 
   8   0   7     6036.05     5354.85     59.73 o 
   9   0   7      563.03      488.27     21.28 o 
  10   0   7      111.77       84.84      7.93 o 
  11   0   7      130.60      141.62      9.16 o 
  12   0   7       66.53       58.70      6.61 o 
  13   0   7       56.77       51.11      7.34 o 
  14   0   7      639.74      631.47     20.89 o 
  15   0   7       17.67       16.22      6.04 o 
  16   0   7        2.85       -2.76      6.40 o 
   0   1   7     5076.87     5557.40     58.51 o 
   1   1   7     1743.92     2045.44     18.51 o 
   2   1   7      288.51      296.39      4.49 o 
   3   1   7      481.03      542.96      6.87 o 
   4   1   7      246.12      245.47      4.82 o 
   5   1   7       63.36       69.09      3.17 o 
   6   1   7     3377.76     3600.62     28.64 o 
   7   1   7        0.19        7.21      1.86 o 
   8   1   7      331.20      334.72      7.01 o 
   9   1   7      361.44      355.00      8.54 o 
  10   1   7      553.59      559.81     11.10 o 
  11   1   7       11.25        3.61      2.35 o 
  12   1   7      728.17      749.23     13.24 o 
  13   1   7      140.88      138.68      8.97 o 
  14   1   7        7.64        5.35      3.90 o 
  15   1   7       10.61       15.37      4.74 o 
  16   1   7      664.13      673.08     23.41 o 
   1   2   7        9.80       20.94      2.12 o 
   2   2   7     3849.88     3843.71     28.79 o 
   3   2   7       83.77      101.25      3.40 o 
   4   2   7     2323.86     2322.70     19.12 o 
   5   2   7      384.12      415.87      6.62 o 
   6   2   7       16.89       13.90      2.04 o 
   7   2   7      678.65      623.97      9.67 o 
   8   2   7     9424.01     9189.79     69.23 o 
   9   2   7      435.20      414.64     11.64 o 
  10   2   7      247.73      270.35      9.83 o 
  11   2   7      156.49      171.54      9.33 o 
  12   2   7       20.99       15.56      4.01 o 
  13   2   7       25.75       22.90      4.50 o 
  14   2   7     1377.43     1370.16     25.07 o 
  15   2   7       12.57       14.21      4.97 o 
  16   2   7      158.18      166.04     10.85 o 
   0   3   7     8117.08     7582.18     76.07 o 
   1   3   7      707.96      819.97      9.39 o 
   2   3   7      922.07      896.43     11.83 o 
   3   3   7      469.39      560.49      8.55 o 
   4   3   7      677.34      647.47      9.60 o 
   5   3   7       58.42       51.10      3.81 o 
   6   3   7     4786.49     4757.79     39.93 o 
   7   3   7        0.74        0.96      2.29 o 
   8   3   7      808.84      715.18     12.20 o 
   9   3   7      347.13      366.17      9.35 o 
  10   3   7      687.62      668.99     12.44 o 
  11   3   7        4.47        4.03      2.99 o 
  12   3   7     1347.00     1319.97     22.07 o 
  13   3   7       89.04       93.28      8.04 o 
  14   3   7       15.86       14.90      4.33 o 
  15   3   7       21.78       23.47      6.15 o 
   1   4   7        1.34        1.85      1.99 o 
   2   4   7      726.78      860.57     11.64 o 
   3   4   7       27.60       37.77      3.21 o 
   4   4   7      303.95      382.25      7.89 o 
   5   4   7      199.97      225.93      7.13 o 
   6   4   7        0.37       -1.75      2.05 o 
   7   4   7      440.36      392.33     10.04 o 
   8   4   7     4052.06     4143.14     38.55 o 
   9   4   7      267.65      285.19     10.18 o 
  10   4   7        1.49        2.35      2.89 o 
  11   4   7       81.50       77.87      6.69 o 
  12   4   7       39.45       36.70      5.99 o 
  13   4   7       21.45       18.58      4.81 o 
  14   4   7      583.17      601.45     16.32 o 
   0   5   7     1138.81     1114.37     27.76 o 
   1   5   7      387.73      407.33     10.83 o 
   2   5   7       63.11       63.37      5.45 o 
   3   5   7      141.47      157.33      8.02 o 
   4   5   7       74.40       74.16      5.79 o 
   5   5   7        7.01        5.58      3.41 o 
   6   5   7      717.00      699.94     18.56 o 
   7   5   7        0.37        2.65      3.02 o 
   8   5   7       95.47       77.50      6.31 o 
   9   5   7      143.03      151.15      9.51 o 
  10   5   7      197.22      182.28     10.42 o 
  11   5   7       12.22       11.20      5.10 o 
  12   5   7      204.33      199.10     12.60 o 
  13   5   7       60.01       73.22      8.63 o 
   1   6   7        0.51        5.64      3.15 o 
   2   6   7      358.56      413.09     13.67 o 
   3   6   7       18.29       12.93      3.87 o 
   4   6   7      211.95      247.83     10.77 o 
   5   6   7       80.67       87.53      8.68 o 
   6   6   7        0.10        0.99      3.41 o 
   7   6   7      236.86      215.50     11.32 o 
   8   6   7     2245.96     2198.27     33.80 o 
   9   6   7      143.96      160.99     10.29 o 
  10   6   7        0.97        3.31      5.67 o 
  11   6   7       21.84       27.87      6.51 o 
   0   7   7     1557.67     1645.82     37.27 o 
   1   7   7      172.12      159.94      9.36 o 
   2   7   7      232.33      228.68     11.07 o 
   3   7   7       87.90       80.23      7.08 o 
   4   7   7      219.11      238.78     11.41 o 
   5   7   7        1.97        3.82      4.75 o 
   6   7   7     1189.37     1233.79     25.12 o 
   7   7   7        4.42        7.98      4.60 o 
   8   7   7      246.26      246.89     13.19 o 
   0   0   8       39.14       11.77      2.86 o 
   1   0   8       98.59       89.74      4.33 o 
   2   0   8      378.50      374.48     10.88 o 
   3   0   8       15.50       24.67      2.89 o 
   4   0   8     1187.88     1169.18     16.74 o 
   5   0   8      114.08      105.65      5.59 o 
   6   0   8     1045.09     1213.09     18.18 o 
   7   0   8     2901.48     2833.92     33.53 o 
   8   0   8      620.58      669.34     13.50 o 
   9   0   8        3.89        9.47      3.67 o 
  10   0   8      262.84      325.38     18.46 o 
  11   0   8        0.12       -2.40      2.81 o 
  12   0   8      421.75      456.94     14.89 o 
  13   0   8       86.63       98.19      9.99 o 
  14   0   8        8.29        2.86      5.24 o 
  15   0   8       62.69       46.98      9.81 o 
  16   0   8      146.83      124.00     14.71 o 
   1   1   8     1194.37     1146.03     13.72 o 
   2   1   8     3473.06     3372.76     28.19 o 
   3   1   8       41.84       34.79      2.21 o 
   4   1   8     1109.02      982.09     10.61 o 
   5   1   8      142.86       98.21      3.86 o 
   6   1   8        0.45       -0.31      1.60 o 
   7   1   8      717.51      665.25      9.30 o 
   8   1   8      816.11      748.55     12.16 o 
   9   1   8       47.18       72.01      4.54 o 
  10   1   8       20.45       14.31      2.90 o 
  11   1   8        0.05       -1.15      2.49 o 
  12   1   8      282.93      304.48     11.29 o 
  13   1   8        9.08       13.79      4.00 o 
  14   1   8     1282.53     1369.76     24.70 o 
  15   1   8        0.01       -1.98      3.96 o 
  16   1   8        0.61        1.12      4.49 o 
   0   2   8     1922.81     1983.76     27.19 o 
   1   2   8       78.33       93.67      4.13 o 
   2   2   8       82.51       72.51      3.68 o 
   3   2   8        0.53        1.59      1.38 o 
   4   2   8     2550.37     2495.06     21.36 o 
   5   2   8       65.66       64.68      4.06 o 
   6   2   8     4428.05     4532.86     35.95 o 
   7   2   8     2091.39     2086.26     23.52 o 
   8   2   8     1685.62     1732.37     19.95 o 
   9   2   8        1.26        2.52      2.48 o 
  10   2   8      600.23      653.84     13.73 o 
  11   2   8        1.68       -0.22      2.78 o 
  12   2   8     1572.55     1521.02     27.03 o 
  13   2   8       70.28       67.27      6.10 o 
  14   2   8       71.07       79.30      7.52 o 
  15   2   8       31.32       29.00      5.73 o 
   1   3   8      418.97      557.33     10.07 o 
   2   3   8     4394.61     4648.99     40.93 o 
   3   3   8       63.50       55.38      4.08 o 
   4   3   8     2219.74     2154.94     20.61 o 
   5   3   8       38.50       86.90      4.43 o 
   6   3   8        0.17       -0.04      1.98 o 
   7   3   8      328.18      341.88      8.73 o 
   8   3   8     1395.60     1394.62     18.09 o 
   9   3   8       37.33       34.94      3.99 o 
  10   3   8      292.44      299.49     10.43 o 
  11   3   8        0.12       -0.83      2.99 o 
  12   3   8      170.18      168.15      9.21 o 
  13   3   8       21.56       21.81      4.83 o 
  14   3   8     1561.59     1651.33     28.90 o 
  15   3   8        0.03       -4.92      4.81 o 
   0   4   8      208.04      184.15     11.42 o 
   1   4   8       31.77       46.63      4.50 o 
   2   4   8        0.61       -2.55      2.48 o 
   3   4   8       14.73       16.07      3.36 o 
   4   4   8      953.56      932.30     14.85 o 
   5   4   8       70.28       67.92      4.96 o 
   6   4   8     1277.15     1256.64     18.20 o 
   7   4   8     1229.15     1281.90     20.27 o 
   8   4   8      616.16      597.84     13.93 o 
   9   4   8        0.21        6.45      3.42 o 
  10   4   8      230.34      217.93     10.11 o 
  11   4   8        0.50        1.70      4.00 o 
  12   4   8      524.52      532.66     18.11 o 
  13   4   8       53.60       51.59      8.81 o 
   1   5   8      270.38      299.87     11.08 o 
   2   5   8      632.58      708.05     14.77 o 
   3   5   8       27.64       22.54      3.98 o 
   4   5   8      153.93      161.85      8.37 o 
   5   5   8       71.19       98.58      7.23 o 
   6   5   8       14.22       18.64      4.30 o 
   7   5   8      242.97      226.71     11.03 o 
   8   5   8      161.87      189.11      9.57 o 
   9   5   8       30.61       21.97      5.28 o 
  10   5   8        2.55        1.42      3.52 o 
  11   5   8        6.84        6.78      5.08 o 
  12   5   8      173.86      168.89     12.42 o 
   0   6   8      134.50      139.26     11.74 o 
   1   6   8       27.90       24.69      4.42 o 
   2   6   8        5.25        6.42      3.54 o 
   3   6   8       25.69       33.11      4.79 o 
   4   6   8      521.85      537.29     14.87 o 
   5   6   8       62.46       62.64      7.23 o 
   6   6   8      661.35      669.65     17.27 o 
   7   6   8      705.51      678.95     17.71 o 
   8   6   8      353.18      332.51     16.10 o 
   9   6   8        0.17        6.22      4.25 o 
  10   6   8      133.34      124.29     10.60 o 
   1   7   8       94.91       81.50      7.06 o 
   2   7   8      982.96     1035.26     20.86 o 
   3   7   8       10.33        8.70      4.24 o 
   4   7   8      496.69      506.27     15.73 o 
   5   7   8       35.99       33.78      7.18 o 
   6   7   8        7.36       19.55      5.55 o 
   7   7   8       90.78       86.01      8.91 o 
   1   0   9     1342.22     1055.02     14.72 o 
   2   0   9     2551.03     2635.69     29.29 o 
   3   0   9        6.55        8.92      2.41 o 
   4   0   9       36.41       38.41      3.68 o 
   5   0   9      374.31      324.54      9.94 o 
   6   0   9      158.48      190.71      8.14 o 
   7   0   9     4073.67     3792.76     42.42 o 
   8   0   9      143.02      117.06      7.83 o 
   9   0   9      769.52      786.12     17.80 o 
  10   0   9      394.55      314.99     12.51 o 
  11   0   9       19.96       22.73      4.89 o 
  12   0   9        4.05        4.75      3.68 o 
  13   0   9       81.20       72.04      9.27 o 
  14   0   9       84.10       77.34     11.18 o 
  15   0   9       96.56       80.92     11.81 o 
   0   1   9     1831.56     1646.23     24.03 o 
   1   1   9       16.31       14.61      2.40 o 
   2   1   9       28.65       33.19      2.79 o 
   3   1   9       35.87       57.10      3.00 o 
   4   1   9        6.11        6.56      1.91 o 
   5   1   9      113.30      149.14      4.85 o 
   6   1   9       46.03       41.74      2.97 o 
   7   1   9      965.80     1063.40     12.54 o 
   8   1   9      355.87      352.12      7.76 o 
   9   1   9      680.71      632.17     14.83 o 
  10   1   9      140.30      137.46      8.10 o 
  11   1   9        6.93        7.52      3.13 o 
  12   1   9      817.27      805.03     15.30 o 
  13   1   9       60.00       80.10      8.26 o 
  14   1   9      398.64      436.99     15.09 o 
  15   1   9      275.69      293.43     13.64 o 
   1   2   9      747.48      701.03     10.34 o 
   2   2   9     6325.11     6293.10     48.50 o 
   3   2   9       15.23       13.02      2.34 o 
   4   2   9      795.68      714.27     14.08 o 
   5   2   9      195.36      168.08      7.23 o 
   6   2   9       81.21       92.73      5.38 o 
   7   2   9     2924.75     2821.14     33.75 o 
   8   2   9      130.12      139.95      7.26 o 
   9   2   9      703.69      705.64     12.30 o 
  10   2   9     1621.50     1541.07     21.19 o 
  11   2   9       45.52       30.26      4.82 o 
  12   2   9        1.36       -0.47      3.58 o 
  13   2   9       36.23       36.07      6.21 o 
  14   2   9      435.66      436.35     25.22 o 
  15   2   9       93.64       78.61      9.41 o 
   0   3   9     3153.34     2962.48     52.66 o 
   1   3   9        0.28        0.30      2.11 o 
   2   3   9      259.17      250.87     12.43 o 
   3   3   9       14.31        0.23      2.18 o 
   4   3   9      122.16      103.69      6.50 o 
   5   3   9       53.38       50.39      4.53 o 
   6   3   9      591.02      525.34     10.96 o 
   7   3   9      711.59      640.69     18.42 o 
   8   3   9       48.41       34.34      4.50 o 
   9   3   9      425.80      416.55     11.69 o 
  10   3   9      222.75      217.79     10.74 o 
  11   3   9       12.43        6.88      4.00 o 
  12   3   9     1277.54     1255.82     25.85 o 
  13   3   9       40.11       40.37      6.60 o 
  14   3   9      561.53      551.39     19.05 o 
   1   4   9      465.84      480.84     12.70 o 
   2   4   9     2085.73     1981.28     25.89 o 
   3   4   9       17.61       16.16      3.53 o 
   4   4   9       46.72       28.12      4.12 o 
   5   4   9      152.67      141.16      6.97 o 
   6   4   9       78.49       83.84      6.15 o 
   7   4   9     1908.28     1950.80     26.70 o 
   8   4   9        5.27        2.23      3.04 o 
   9   4   9      461.15      454.50     13.22 o 
  10   4   9      561.83      537.51     14.01 o 
  11   4   9       26.32       24.05      5.68 o 
  12   4   9        1.41        1.87      4.61 o 
  13   4   9       28.50       35.56      7.03 o 
   0   5   9      301.41      285.21     23.70 o 
   1   5   9        2.04        2.02      2.96 o 
   2   5   9        0.43       -0.86      2.88 o 
   3   5   9       60.50       41.10      4.92 o 
   4   5   9        4.19        7.21      3.54 o 
   5   5   9       45.50       43.13      5.57 o 
   6   5   9        2.20        1.58      3.42 o 
   7   5   9      452.81      416.09     15.28 o 
   8   5   9      251.63      239.66     11.88 o 
   9   5   9      360.48      344.55     14.42 o 
  10   5   9       33.68       27.30      5.13 o 
  11   5   9        2.12        0.84      4.74 o 
   1   6   9      293.52      275.57     11.80 o 
   2   6   9     1088.09     1057.59     20.17 o 
   3   6   9        7.35        8.42      3.85 o 
   4   6   9       16.51       18.98      5.16 o 
   5   6   9      123.67      125.78     13.33 o 
   6   6   9       51.95       53.72      6.62 o 
   7   6   9     1173.95     1144.86     23.75 o 
   8   6   9        3.64       10.80      4.62 o 
   9   6   9      236.18      239.07     12.82 o 
   0   7   9      812.00      872.65     27.53 o 
   1   7   9        0.18        4.51      4.00 o 
   2   7   9       83.12       93.79      7.86 o 
   3   7   9       21.81       14.92      4.69 o 
   4   7   9       27.74       28.59      5.74 o 
   5   7   9       10.82       17.59      5.56 o 
   0   0  10      158.67      215.71     15.51 o 
   1   0  10     1091.83     1108.19     27.59 o 
   2   0  10      689.54      726.08     17.66 o 
   3   0  10     1041.23     1184.93     26.13 o 
   4   0  10      611.21      670.22     12.66 o 
   5   0  10       64.20       80.33      5.70 o 
   6   0  10      234.87      195.32      8.34 o 
   7   0  10      239.10      233.47      9.20 o 
   8   0  10      443.20      395.75     12.25 o 
   9   0  10      414.05      462.04     15.50 o 
  10   0  10      733.93      622.01     16.61 o 
  11   0  10       78.89       87.84      9.69 o 
  12   0  10       23.62       19.12      6.12 o 
  13   0  10      442.50      409.70     98.11 o 
  14   0  10        0.19        6.16      6.34 o 
  15   0  10      562.19      493.20     48.61 o 
   1   1  10      614.42      519.56      8.82 o 
   2   1  10        3.00        7.75      2.47 o 
   3   1  10       75.98      100.22      6.18 o 
   4   1  10     2532.97     2651.39     25.11 o 
   5   1  10      965.00      862.79     12.34 o 
   6   1  10       53.95       59.34      4.06 o 
   7   1  10      586.27      501.15     10.28 o 
   8   1  10      250.58      251.96      9.15 o 
   9   1  10      604.01      573.77     13.67 o 
  10   1  10       18.59       24.76      4.41 o 
  11   1  10      173.89      207.10     11.07 o 
  12   1  10      145.58      143.89     10.03 o 
  13   1  10      700.99      724.07     18.91 o 
  14   1  10       56.65       72.34      8.70 o 
   0   2  10      682.76      641.95     14.46 o 
   1   2  10      803.10      755.57     11.23 o 
   2   2  10       34.47       38.86      4.22 o 
   3   2  10      668.20      737.58     12.98 o 
   4   2  10       74.44       72.74      4.78 o 
   5   2  10       17.16       11.48      2.83 o 
   6   2  10     1745.81     1718.24     21.27 o 
   7   2  10      271.40      257.38      9.64 o 
   8   2  10       22.74       17.68      3.72 o 
   9   2  10      262.69      265.81     12.21 o 
  10   2  10     1093.41      995.22     19.53 o 
  11   2  10       44.23       44.75      5.76 o 
  12   2  10      471.57      418.45     23.41 o 
  13   2  10      385.77      407.63     16.85 o 
  14   2  10       81.24       91.99      8.94 o 
   1   3  10      298.23      279.71      9.59 o 
   2   3  10      349.85      353.39     10.24 o 
   3   3  10       60.65       54.74      4.73 o 
   4   3  10     3340.10     3346.90     46.27 o 
   5   3  10      555.61      582.92     15.83 o 
   6   3  10       47.64       28.01      3.86 o 
   7   3  10      308.79      278.70     13.91 o 
   8   3  10      677.39      669.60     14.46 o 
   9   3  10      445.68      443.91     12.66 o 
  10   3  10      252.40      230.81     11.26 o 
  11   3  10      113.06      129.35      8.87 o 
  12   3  10       78.17       73.16      7.85 o 
  13   3  10      467.65      491.60     18.20 o 
   0   4  10       43.80       67.60      7.94 o 
   1   4  10      523.16      483.94     11.95 o 
   2   4  10      175.03      153.20      9.62 o 
   3   4  10      546.69      562.06     13.99 o 
   4   4  10      217.73      200.93     10.63 o 
   5   4  10        4.89        5.51      3.27 o 
   6   4  10      383.77      420.05     16.61 o 
   7   4  10      184.79      168.62      8.81 o 
   8   4  10      122.43      118.06      7.74 o 
   9   4  10      226.03      216.31     10.24 o 
  10   4  10      535.26      529.03     15.81 o 
  11   4  10       38.80       26.39      5.46 o 
  12   4  10       80.26       96.19      9.32 o 
   1   5  10      282.82      289.71     11.45 o 
   2   5  10       21.84       17.11      4.08 o 
   3   5  10       17.72       21.42      4.21 o 
   4   5  10      658.25      666.18     16.31 o 
   5   5  10      466.14      498.12     13.30 o 
   6   5  10        8.57        0.32      3.67 o 
   7   5  10      267.73      283.33     13.02 o 
   8   5  10       59.38       78.28      7.53 o 
   9   5  10      243.10      247.02     12.66 o 
  10   5  10        1.10       -0.53      4.44 o 
   0   6  10       50.71       67.28      9.23 o 
   1   6  10      283.14      284.47     12.30 o 
   2   6  10       91.17       85.35      7.19 o 
   3   6  10      402.61      418.51     14.87 o 
   4   6  10      126.12      104.31      7.84 o 
   5   6  10        0.86        3.56      4.42 o 
   6   6  10      244.33      261.46     16.49 o 
   7   6  10       91.35       97.81      9.62 o 
   8   6  10       72.41       56.57      7.12 o 
   1   7  10      117.26      126.09      9.23 o 
   2   7  10       73.47       81.82      8.07 o 
   3   7  10        2.19        0.51      4.16 o 
   1   0  11     1625.29     1583.27     29.48 o 
   2   0  11      523.37      435.35     14.20 o 
   3   0  11      114.65      112.28     10.73 o 
   4   0  11      912.66     1064.25     23.25 o 
   5   0  11      433.61      434.54     14.45 o 
   6   0  11       60.20       71.32      7.26 o 
   7   0  11       50.93       50.50      6.56 o 
   8   0  11       16.36       -1.64      4.34 o 
   9   0  11      374.99      364.93     18.12 o 
  10   0  11       48.32       41.01     10.66 o 
  11   0  11     1770.80     1782.74     97.15 o 
  12   0  11      118.14      126.43     17.28 o 
  13   0  11      363.39      383.75     29.18 o 
  14   0  11      151.69      178.05     29.35 o 
   0   1  11      252.12      279.75     12.04 o 
   1   1  11      716.39      746.68     14.64 o 
   2   1  11       17.90       13.79      3.65 o 
   3   1  11     1196.19     1264.92     19.54 o 
   4   1  11      652.76      649.43     13.29 o 
   5   1  11      874.10      874.76     13.86 o 
   6   1  11      105.71      102.81      5.69 o 
   7   1  11      233.12      248.03      9.96 o 
   8   1  11       32.70       29.73      4.37 o 
   9   1  11      770.27      805.09     16.73 o 
  10   1  11      191.21      189.87      9.87 o 
  11   1  11      328.74      287.20     13.43 o 
  12   1  11        9.63        7.63      5.00 o 
  13   1  11       10.09        2.42      4.56 o 
  14   1  11       83.58      104.15     25.44 o 
   1   2  11     1107.75     1090.59     17.37 o 
   2   2  11       23.29       29.53      3.53 o 
   3   2  11       93.17      102.13      5.97 o 
   4   2  11     2997.85     2978.18     30.79 o 
   5   2  11      270.92      272.52      9.06 o 
   6   2  11       25.26       24.16      3.65 o 
   7   2  11       11.43        8.65      3.23 o 
   8   2  11      221.52      224.11      9.65 o 
   9   2  11      332.75      334.57     12.89 o 
  10   2  11      118.48      146.48      8.94 o 
  11   2  11     1410.11     1326.19     25.98 o 
  12   2  11       54.60       56.71      6.74 o 
  13   2  11      249.18      248.76     13.52 o 
   0   3  11        3.29        8.82      4.46 o 
   1   3  11      401.24      427.12     10.86 o 
   2   3  11       19.33       16.19      3.52 o 
   3   3  11      688.52      758.73     16.01 o 
   4   3  11      783.74      769.24     13.88 o 
   5   3  11      519.62      507.76     11.34 o 
   6   3  11      533.41      514.89     19.92 o 
   7   3  11      158.54      152.83      8.72 o 
   8   3  11      138.49      148.49      8.29 o 
   9   3  11      483.05      535.24     17.77 o 
  10   3  11      255.88      271.65     13.78 o 
  11   3  11      209.69      195.57     11.10 o 
  12   3  11      133.63      133.21     10.46 o 
   1   4  11      803.72      835.49     16.42 o 
   2   4  11       86.60      103.53      6.94 o 
   3   4  11       53.76       58.43      5.56 o 
   4   4  11     1089.10     1082.39     23.33 o 
   5   4  11      226.71      236.28     10.75 o 
   6   4  11       27.12       18.06      4.44 o 
   7   4  11       12.11       10.62      4.17 o 
   8   4  11       18.15        9.99      4.43 o 
   9   4  11      200.85      229.44     11.89 o 
  10   4  11        0.40       -0.37      4.13 o 
  11   4  11     1057.64     1050.37     22.70 o 
   0   5  11      305.27      268.33     24.44 o 
   1   5  11      284.26      304.10     12.08 o 
   2   5  11       52.38       53.51      6.29 o 
   3   5  11      624.80      638.54     15.33 o 
   4   5  11      156.25      167.51      9.40 o 
   5   5  11      360.24      391.46     15.25 o 
   6   5  11        0.94       -3.28      3.74 o 
   7   5  11      137.21      143.47      9.79 o 
   8   5  11        0.06        7.15      4.45 o 
   9   5  11      441.57      473.55     16.84 o 
   1   6  11      530.54      587.16     15.56 o 
   2   6  11       55.25       41.92      5.83 o 
   3   6  11       28.58       29.95      5.20 o 
   4   6  11      608.05      637.72     17.73 o 
   5   6  11      168.78      180.92     11.30 o 
   6   6  11       19.29       19.15      5.76 o 
   0   0  12      151.88      212.36     26.19 o 
   1   0  12     1550.30     1547.08     30.09 o 
   2   0  12      241.13      245.71     12.45 o 
   3   0  12     1713.08     1622.22     31.04 o 
   4   0  12      499.72      465.59     23.59 o 
   5   0  12     1616.17     1516.29     30.07 o 
   6   0  12     1172.97     1240.91     26.73 o 
   7   0  12      595.28      580.28     21.44 o 
   8   0  12        6.73        0.49      9.93 o 
   9   0  12      961.65      915.24     36.60 o 
  10   0  12      170.73      130.63     16.94 o 
  11   0  12       10.90       13.85      9.06 o 
  12   0  12      172.44      154.53     19.21 o 
  13   0  12       20.68       14.76     10.76 o 
   1   1  12      560.81      576.07     12.15 o 
   2   1  12       15.26        7.51      3.28 o 
   3   1  12      918.44      865.90     16.25 o 
   4   1  12     1230.90     1136.64     19.62 o 
   5   1  12     1746.29     1777.36     31.78 o 
   6   1  12       51.03       47.92      5.28 o 
   7   1  12      498.07      483.71     20.37 o 
   8   1  12      208.27      200.36     12.00 o 
   9   1  12       95.97      101.93      9.10 o 
  10   1  12       39.72       52.28      7.16 o 
  11   1  12      884.21      862.66     22.88 o 
  12   1  12       88.11       88.68     11.23 o 
  13   1  12      350.18      337.16     19.75 o 
   0   2  12      275.16      220.86     15.24 o 
   1   2  12     1111.50     1124.77     19.38 o 
   2   2  12      773.43      757.06     15.68 o 
   3   2  12     1099.77     1103.27     19.56 o 
   4   2  12      998.06      996.70     18.56 o 
   5   2  12     1192.71     1163.78     32.41 o 
   6   2  12       94.13       98.73      7.10 o 
   7   2  12      478.58      463.45     19.91 o 
   8   2  12       97.56      100.00      8.18 o 
   9   2  12      673.55      617.55     18.78 o 
  10   2  12       33.73       23.81      6.07 o 
  11   2  12        1.04        2.78      4.46 o 
  12   2  12        5.89        7.04      5.31 o 
   1   3  12      349.68      316.33     10.96 o 
   2   3  12      281.63      230.88      9.66 o 
   3   3  12      651.36      624.69     16.91 o 
   4   3  12      384.78      388.22     12.11 o 
   5   3  12     1170.08     1162.41     19.61 o 
   6   3  12       21.61       19.73      4.24 o 
   7   3  12      301.44      280.88     11.23 o 
   8   3  12       10.17        7.93      3.85 o 
   9   3  12       74.91       60.26      7.99 o 
  10   3  12      218.45      207.58     11.30 o 
  11   3  12      621.96      577.57     16.71 o 
  12   3  12       97.59      114.28      9.38 o 
   0   4  12        0.31       -1.25      4.52 o 
   1   4  12      717.76      726.69     18.48 o 
   2   4  12      228.15      240.11     12.37 o 
   3   4  12      770.84      745.16     18.75 o 
   4   4  12      381.16      375.65     16.27 o 
   5   4  12      823.28      878.30     21.42 o 
   6   4  12      381.40      360.47     14.31 o 
   7   4  12      389.54      372.63     14.67 o 
   8   4  12        7.20        3.56      4.17 o 
   9   4  12      542.72      602.23     18.38 o 
  10   4  12       75.13       66.83      8.08 o 
   1   5  12      350.24      348.82     13.46 o 
   2   5  12        1.79        2.69      3.47 o 
   3   5  12      370.43      351.37     13.56 o 
   4   5  12      984.68      978.42     21.20 o 
   5   5  12      901.12      910.65     23.93 o 
   6   5  12       19.72       22.01      5.31 o 
   7   5  12      292.68      289.20     14.37 o 
   8   5  12      181.43      184.04     11.46 o 
   0   6  12        0.10        6.43      6.09 o 
   1   6  12      426.35      434.06     15.83 o 
   2   6  12      120.08      109.26      8.45 o 
   3   6  12      536.70      578.80     16.25 o 
   4   6  12      208.76      242.06     14.27 o 
   5   6  12      530.14      534.12     18.96 o 
   1   0  13      215.24      248.36     13.95 o 
   2   0  13     1296.27     1339.71     28.73 o 
   3   0  13       10.36        5.74      4.60 o 
   4   0  13     2381.90     2375.79     41.21 o 
   5   0  13     2262.61     2285.06     40.24 o 
   6   0  13       98.94       98.64     11.16 o 
   7   0  13      579.70      653.02     39.51 o 
   8   0  13     1105.87     1115.38     41.73 o 
   9   0  13       18.49        5.02     10.91 o 
  10   0  13      333.25      341.92     27.51 o 
  11   0  13      932.45      890.92     63.36 o 
  12   0  13        8.82       13.01     19.34 o 
   0   1  13      927.23      915.05     42.66 o 
   1   1  13      326.79      312.71     11.30 o 
   2   1  13       94.72       82.96      8.87 o 
   3   1  13     1523.28     1408.33     27.79 o 
   4   1  13       53.31       78.04      6.50 o 
   5   1  13      225.51      231.00     10.64 o 
   6   1  13      733.22      708.17     16.05 o 
   7   1  13      108.69       96.18      8.05 o 
   8   1  13       33.07       28.97      6.12 o 
   9   1  13      939.39      954.10     27.94 o 
  10   1  13       49.36       43.38      8.38 o 
  11   1  13       15.65       23.89      7.59 o 
  12   1  13      292.13      285.36     18.63 o 
   1   2  13      107.96      121.37      9.39 o 
   2   2  13      187.09      199.52     11.85 o 
   3   2  13        5.84        9.22      3.64 o 
   4   2  13      679.28      686.93     15.81 o 
   5   2  13     1713.00     1724.37     26.66 o 
   6   2  13      124.86      129.36     10.51 o 
   7   2  13      385.26      348.60     14.72 o 
   8   2  13      283.87      280.32     16.32 o 
   9   2  13       18.47       19.44      5.63 o 
  10   2  13        9.77        3.51      5.02 o 
  11   2  13      728.00      740.96     22.22 o 
   0   3  13      179.53      155.32     14.24 o 
   1   3  13      206.81      213.46     11.57 o 
   2   3  13      223.07      169.17     10.42 o 
   3   3  13      909.90      928.82     23.94 o 
   4   3  13        1.30        3.96      4.00 o 
   5   3  13      113.87      112.13      8.93 o 
   6   3  13      149.04      156.41     11.47 o 
   7   3  13       60.99       62.81      9.14 o 
   8   3  13      120.05       96.47     14.65 o 
   9   3  13      618.24      635.58     20.28 o 
  10   3  13        9.27        2.66      6.63 o 
   1   4  13      111.07      115.40      7.82 o 
   2   4  13      420.81      423.95     14.11 o 
   3   4  13        4.01        5.01      3.82 o 
   4   4  13     1043.99     1073.37     20.14 o 
   5   4  13     1275.91     1321.16     35.24 o 
   6   4  13       81.33       96.27      8.74 o 
   7   4  13      320.14      308.45     16.51 o 
   8   4  13      489.66      482.30     19.41 o 
   9   4  13       10.34       13.23      6.58 o 
   0   5  13      702.70      709.93     24.04 o 
   1   5  13      178.96      195.06     13.06 o 
   2   5  13        6.88       10.24      4.28 o 
   3   5  13      751.00      802.95     18.46 o 
   4   5  13       67.26       73.43      7.72 o 
   5   5  13       99.70      109.02      9.10 o 
   6   5  13      598.38      600.96     19.31 o 
   0   0  14     2059.82     1943.61     79.77 o 
   1   0  14       40.52       39.93      8.54 o 
   2   0  14       13.23        9.65      5.80 o 
   3   0  14      402.27      378.86     16.97 o 
   4   0  14      728.26      703.16     25.31 o 
   5   0  14       12.84       11.31      6.40 o 
   6   0  14     1679.82     1595.56     40.07 o 
   7   0  14      362.37      373.35     28.08 o 
   8   0  14      278.73      254.43     42.89 o 
   9   0  14      100.03       60.84     13.28 o 
  10   0  14      662.54      658.78     33.66 o 
  11   0  14       47.54       37.45     22.27 o 
   1   1  14      564.41      562.41     14.38 o 
   2   1  14     2307.77     2205.58     31.19 o 
   3   1  14      272.73      269.18     11.75 o 
   4   1  14      506.07      524.90     27.26 o 
   5   1  14       19.90       19.91      4.56 o 
   6   1  14       43.22       52.01      6.30 o 
   7   1  14      111.57      128.56     10.43 o 
   8   1  14      908.35      885.88     23.18 o 
   9   1  14       14.05       23.16      7.20 o 
  10   1  14      138.81      138.79     13.45 o 
  11   1  14      321.98      344.14     20.51 o 
   0   2  14      461.45      475.56     35.54 o 
   1   2  14       13.60       19.19      5.00 o 
   2   2  14       50.14       44.86      6.31 o 
   3   2  14      206.81      197.95     11.44 o 
   4   2  14      275.74      280.74     16.22 o 
   5   2  14       30.90       33.67      5.23 o 
   6   2  14      416.27      436.84     18.92 o 
   7   2  14      285.57      309.12     14.35 o 
   8   2  14       37.63       40.54      7.29 o 
   9   2  14       38.88       35.93      7.01 o 
  10   2  14      353.18      368.04     18.32 o 
   1   3  14      334.63      323.91     14.78 o 
   2   3  14     1077.58     1044.49     23.17 o 
   3   3  14      220.48      208.74     11.97 o 
   4   3  14      106.18      116.84     10.95 o 
   5   3  14        2.85       -1.59      4.14 o 
   6   3  14       19.41       15.78      5.49 o 
   7   3  14       50.39       67.79      9.30 o 
   8   3  14      390.44      387.91     21.05 o 
   9   3  14       17.29       21.13      7.76 o 
   0   4  14      850.34      895.57     31.15 o 
   1   4  14       14.23        8.68      5.01 o 
   2   4  14        0.64       -4.73      4.19 o 
   3   4  14      154.94      129.51     11.94 o 
   4   4  14      364.18      387.62     16.66 o 
   5   4  14       17.95       16.14      6.60 o 
   6   4  14      704.24      705.20     22.03 o 
   7   4  14      220.55      240.99     15.24 o 
   1   5  14      342.44      324.94     15.99 o 
   2   5  14     1494.39     1475.48     63.37 o 
   3   5  14      140.06      128.51     11.84 o 
   4   5  14      412.64      428.85     20.51 o 
   1   0  15        4.61        3.88      4.69 o 
   2   0  15     1640.40     1590.11     40.84 o 
   3   0  15        3.38        2.54      5.95 o 
   4   0  15      871.32      878.71     29.53 o 
   5   0  15        0.12       10.74      6.73 o 
   6   0  15        1.67        4.39      6.33 o 
   7   0  15        2.62        0.41      8.19 o 
   8   0  15      461.84      426.88     31.57 o 
   9   0  15       63.91       74.70     15.36 o 
  10   0  15      326.88      381.63     30.75 o 
   0   1  15     1002.04     1115.49     42.35 o 
   1   1  15        2.50        3.05      3.99 o 
   2   1  15      431.05      399.96     14.35 o 
   3   1  15       29.31       29.21      5.25 o 
   4   1  15      548.14      547.31     16.34 o 
   5   1  15       21.45       19.62      4.73 o 
   6   1  15      398.98      419.90     16.77 o 
   7   1  15       61.22       62.85      9.51 o 
   8   1  15      266.29      267.73     17.79 o 
   9   1  15      154.01      201.56     15.96 o 
   1   2  15        3.35        4.24      4.92 o 
   2   2  15      519.52      501.80     16.79 o 
   3   2  15        5.41        1.66      4.29 o 
   4   2  15      156.06      163.85     10.87 o 
   5   2  15       13.13       11.18      4.90 o 
   6   2  15        0.22        0.21      4.74 o 
   7   2  15        2.42        2.91      4.43 o 
   8   2  15       75.45       63.77      8.46 o 
   9   2  15       46.05       60.68      8.34 o 
   0   3  15      321.88      362.68     22.90 o 
   1   3  15        0.18        0.24      4.27 o 
   2   3  15      188.15      166.48     14.43 o 
   3   3  15        2.21        3.35      4.65 o 
   4   3  15      276.02      261.84     13.97 o 
   5   3  15       25.95       23.79      6.34 o 
   6   3  15       79.28       91.40      9.87 o 
   7   3  15       31.82       21.21      6.92 o 
   1   4  15        0.96       -6.61      4.41 o 
   2   4  15      754.83      725.98     21.38 o 
   3   4  15        4.81        4.95      4.76 o 
   4   4  15      343.74      360.90     18.69 o 
   5   4  15        6.66        6.62      5.69 o 
   0   0  16     1030.90     1063.67     64.64 o 
   1   0  16      416.87      485.66     53.65 o 
   2   0  16      670.46      649.68     26.29 o 
   3   0  16        6.72        5.37      6.74 o 
   4   0  16      254.85      224.43     18.43 o 
   5   0  16       38.39       27.72      8.66 o 
   6   0  16      918.44      979.47     64.11 o 
   7   0  16        7.00        0.89     10.01 o 
   8   0  16       15.81       15.61      9.95 o 
   1   1  16      205.21      206.13     19.39 o 
   2   1  16      343.93      368.89     16.12 o 
   3   1  16       77.95       90.74      8.80 o 
   4   1  16      192.53      196.03     12.19 o 
   5   1  16        4.34        3.82      4.52 o 
   6   1  16        0.41       -3.76      4.67 o 
   7   1  16       23.26       15.03      6.77 o 
   8   1  16      493.78      501.85     25.02 o 
   0   2  16      207.48      241.56     19.17 o 
   1   2  16      442.55      504.72     18.33 o 
   2   2  16      263.76      267.28     14.23 o 
   3   2  16        1.54        7.08      5.09 o 
   4   2  16       65.13       54.64      7.48 o 
   5   2  16       55.53       52.92      7.99 o 
   6   2  16      209.74      226.71     19.74 o 
   7   2  16       14.16        6.71      6.11 o 
   1   3  16      256.76      258.78     14.48 o 
   2   3  16       82.96      106.02      9.66 o 
   3   3  16       53.51       57.31      7.81 o 
   4   3  16       21.00       25.94      6.28 o 
   5   3  16       19.54       27.94      6.96 o 
   0   4  16      444.96      460.21     29.17 o 
   1   0  17        2.71        4.12      9.15 o 
   2   0  17      413.21      419.17     27.88 o 
   3   0  17       65.24       83.21     12.37 o 
   4   0  17      527.17      585.39     27.36 o 
   5   0  17      324.69      319.50     22.35 o 
   6   0  17       59.17       80.13     28.14 o 
   0   1  17      167.00      162.68     16.80 o 
   1   1  17      156.35      181.19     12.16 o 
   2   1  17        6.86        6.27      5.14 o 
   3   1  17       18.52        9.81      6.03 o 
   4   1  17      423.00      490.17     30.58 o 
   5   1  17      371.64      429.99     23.33 o 
   1   2  17        4.85       -1.72      4.71 o 
   2   2  17       51.98       80.29      8.82 o 
   3   2  17       66.39       78.76      8.76 o 
   4   2  17       94.76       82.45      9.20 o 
   0   0  18      788.36      835.45     56.89 o 
   1   0  18       61.05       53.32     16.10 o 
                                                 
